# Supplementary material for: Natural variability of minimotifs in 1092 people indicates that minimotifs are targets of evolution
Source: Nucleic Acids Res. 2015 Jun 11;43(13):6399–412. doi: 10.1093/nar/gkv580 (PMC4513861; doi:10.1093/nar/gkv580)
Supplement: SUPPLEMENTARY DATA [file supp_gkv580_nar-01136-n-2015-File004.xlsx]

## Sheet: Sheet1
id	motifSequence	moleculeMotifName	aMod	database_source_tablename	moleculeMotifRefseqDbid	refseqMotifPosition	ref_seq_id	gerp_scores	np_location	slr_test_statistic	daf	all_heterozygous_count	all_heterozygous_fraction	all_homozygous_count	all_homozygous_fraction
64536	DTEGFSERGIL	NOC2L_HUMAN	[682:S:MOD:00046:Activity:O-phospho-L-serine]	ref_hprd_2013.post_translational_modifications	NP_056473.2	677	NP_056473.2	null	682	1.4042	0.00137363	3	0.00274725	1089	0.997253
106679	NRVEKDGLILT	PARK7	[149:D:Activity:Proteolysis]	ref_merops_2013.substrate_search	NP_001116849.1	144	NP_001116849.1	3.1	149	\N	0.00228938	5	0.00457875	1087	0.995421
106642	GKEVAAQVKAP	PARK7	[179:A:Activity:Proteolysis]	ref_merops_2013.substrate_search	NP_001116849.1	174	NP_001116849.1	0.0619	179	\N	0.000457876	1	0.000915751	1091	0.999084
344381	PIPAKKPSSVSLWSL	PIK3CD	[312:S:O-phospho-L-serine:Activity:MOD:00046]	ref_phosphosite_2013.site_data	NP_005017.3	305	NP_005017.3	1.72	312	-36.9697	0.0128205	26	0.0238095	1065	0.975275
437901	VASLPPAKCQHQESL	MIIP	[99:K:ubiquitinylated lysine:Activity:MOD:01148]	ref_phosphosite_2013.site_data	NP_068752.2	92	NP_068752.2	-2.72	99	-0.001	0.158425	296	0.271062	771	0.706044
63495	YSEMVSLFETP	VP13D_HUMAN	[1341:S:MOD:00046:Activity:O-phospho-L-serine]	ref_hprd_2013.post_translational_modifications	NP_056193.2	1336	NP_056193.2	4.61	1341	\N	0.0018315	4	0.003663	1088	0.996337
406888	AEYSEMVSLFETPRK	VPS13D	[1341:S:O-phospho-L-serine:Activity:MOD:00046]	ref_phosphosite_2013.site_data	NP_056193.2	1334	NP_056193.2	4.61	1341	\N	0.0018315	4	0.003663	1088	0.996337
387265	VENPADGTRSPSPCK	RIZ	[910:T:O-phospho-L-threonine:Activity:MOD:00047]	ref_phosphosite_2013.site_data	NP_036363.2	903	NP_036363.2	4.28	910	\N	0.000457876	1	0.000915751	1091	0.999084
332484	GGARASGTNDKPGGP	ALDH4A1	[528:T:O-phospho-L-threonine:Activity:MOD:00047]	ref_phosphosite_2013.site_data	NP_003739.2	521	NP_003739.2	3.18	528	-23.2067	0.00732601	16	0.014652	1076	0.985348
38773	RFFGNSWAETY	ARK72_HUMAN	[255:S:MOD:00046:Activity:O-phospho-L-serine]	ref_hprd_2013.post_translational_modifications	NP_003680.2	250	NP_003680.2	-8.05	255	\N	\N	52	0.047619	1039	0.951465
165297	RFFGNSWAETY	ARK72	[255:S:O-phospho-L-serine:Activity:MOD:00046]	uniprot_2013.ref_uniprot_modifiedresiduedata	NP_003680.2	250	NP_003680.2	-8.05	255	\N	\N	52	0.047619	1039	0.951465
332055	VGRFFGNSWAETYRN	AKR7A2	[255:S:O-phospho-L-serine:Activity:MOD:00046]	ref_phosphosite_2013.site_data	NP_003680.2	248	NP_003680.2	-8.05	255	\N	\N	52	0.047619	1039	0.951465
482235	AQLRRQTSAVELEER	MYOM3	[90:S:O-phospho-L-serine:Activity:MOD:00046]	ref_phosphosite_2013.site_data	NP_689585.3	83	NP_689585.3	1.63	90	\N	0.000915751	2	0.0018315	1090	0.998168
48714	SSDSGSSSSSE	SRRM1_HUMAN	[498:S:MOD:00046:Activity:O-phospho-L-serine]	ref_hprd_2013.post_translational_modifications	NP_005830.2	493	NP_005830.2	4.62	498	-2.0777	0.00137363	3	0.00274725	1089	0.997253
89822	GAQAPSSPRVT	TXLNA_HUMAN	[514:S:MOD:00046:Activity:O-phospho-L-serine]	ref_hprd_2013.post_translational_modifications	NP_787048.1	509	NP_787048.1	0.872	514	-1.5236	0.0100733	22	0.0201465	1070	0.979853
190268	GAQAPSSPRVT	TXLNA	[514:S:O-phospho-L-serine:Activity:MOD:00046]	uniprot_2013.ref_uniprot_modifiedresiduedata	NP_787048.1	509	NP_787048.1	0.872	514	-1.5236	0.0100733	22	0.0201465	1070	0.979853
493168	GPGAQAPSSPRVTEA	TXLNA	[514:S:O-phospho-L-serine:Activity:MOD:00046]	ref_phosphosite_2013.site_data	NP_787048.1	507	NP_787048.1	0.872	514	-1.5236	0.0100733	22	0.0201465	1070	0.979853
345329	DNQGDEAKEQTFSGG	Trap150	[202:K:N6,N6-dimethyl-L-lysine:Activity:MOD:00084]	ref_phosphosite_2013.site_data	NP_005110.2	195	NP_005110.2	3.01	202	-17.6597	\N	12	0.010989	1080	0.989011
313676	KLYGDADYLEERHRH	CTPS	[473:Y:O4'-phospho-L-tyrosine:Activity:MOD:00048]	ref_phosphosite_2013.site_data	NP_001896.2	466	NP_001896.2	4.51	473	\N	0.000457876	1	0.000915751	1091	0.999084
323591	LVRGYRVYYTPDSRR	PTPRF	[450:Y:O4'-phospho-L-tyrosine:Activity:MOD:00048]	ref_phosphosite_2013.site_data	NP_002831.2	443	NP_002831.2	3.62	450	\N	\N	9	0.00824176	1083	0.991758
63995	ARSWLSPRVSP	MMAC_HUMAN	[271:S:MOD:00046:Activity:O-phospho-L-serine]	ref_hprd_2013.post_translational_modifications	NP_056321.2	266	NP_056321.2	2.82	271	-4.1986	0.0416667	77	0.0705128	1008	0.923077
403583	PLENTSIKVGPARKG	MAST2	[1197:K:ubiquitinylated lysine:Activity:MOD:01148]	ref_phosphosite_2013.site_data	NP_055927.2	1190	NP_055927.2	2.34	1197	-13.9418	0.0338828	70	0.0641026	1020	0.934066
342473	DQLIKRNYSWDDQCS	SARA	[120:Y:O4'-phospho-L-tyrosine:Activity:MOD:00048]	ref_phosphosite_2013.site_data	NP_004790.2	113	NP_004790.2	2.12	120	\N	0.00549451	12	0.010989	1080	0.989011
297522	IKRKVAFSEITSPSK	ORC1L	[269:S:O-phospho-L-serine:Activity:MOD:00046]	ref_phosphosite_2013.site_data	NP_001177747.1	262	NP_001177747.1	3.08	269	-5.3058	0.00595238	13	0.0119048	1079	0.988095
481405	WAGCVRRYKPFNARY	GLIS1	[240:Y:O4'-phospho-L-tyrosine:Activity:MOD:00048]	ref_phosphosite_2013.site_data	NP_671726.2	233	NP_671726.2	4.62	240	\N	0.0100733	22	0.0201465	1070	0.979853
133768	EEDGLAEAPEH	PCSK9	[53:A:Activity:Proteolysis]	ref_merops_2013.substrate_search	NP_777596.2	48	NP_777596.2	1.6	53	0.36	\N	181	0.165751	903	0.826923
133765	PNLVAALPPST	PCSK9	[443:A:Activity:Proteolysis]	ref_merops_2013.substrate_search	NP_777596.2	438	NP_777596.2	-2.62	443	-0.8697	0.0215201	37	0.0338828	1050	0.961538
128841	AAENEGKSGGG	BCD1	[9:G:Activity:Proteolysis]	ref_merops_2013.substrate_search	NP_060423.3	4	NP_060423.3	3.3	9	-0.8415	0.0343407	71	0.0650183	1019	0.93315
307637	DDGVYSRYFTTYDTN	Clca1	[661:Y:O4'-phospho-L-tyrosine:Activity:MOD:00048]	ref_phosphosite_2013.site_data	NP_001276.2	654	NP_001276.2	3.78	661	-13.888	0.00778388	15	0.0137363	1076	0.985348
68568	EDPSLTALRMR	PALMD_HUMAN	[537:T:MOD:00047:Activity:O-phospho-L-threonine]	ref_hprd_2013.post_translational_modifications	NP_060204.1	532	NP_060204.1	4.08	537	-17.4713	0.00274725	6	0.00549451	1086	0.994505
418658	GTEDPSLTALRMRMA	PALMD	[537:T:O-phospho-L-threonine:Activity:MOD:00047]	ref_phosphosite_2013.site_data	NP_060204.1	530	NP_060204.1	4.08	537	-17.4713	0.00274725	6	0.00549451	1086	0.994505
356509	SLDYISKTKEDVKLK	VAV3	[298:T:O-phospho-L-threonine:Activity:MOD:00047]	ref_phosphosite_2013.site_data	NP_006104.4	291	NP_006104.4	-0.162	298	\N	0.548993	493	0.451465	246	0.225275
283728	SVTCSGSTLGMVIYR	FNDC7	[720:T:O-phospho-L-threonine:Activity:MOD:00047]	ref_phosphosite_2013.site_data	NP_001138409.1	713	NP_001138409.1	4.21	720	-14.7063	0.00732601	16	0.014652	1076	0.985348
391045	LKGKKYKTNSSTKVL	GPSM2	[457:T:O-phospho-L-threonine:Activity:MOD:00047]	ref_phosphosite_2013.site_data	NP_037428.3	450	NP_037428.3	1.47	457	-18.0875	0.0279304	57	0.0521978	1033	0.945971
391063	ILVKCQGSRLDDQRC	GPSM2	[607:S:O-phospho-L-serine:Activity:MOD:00046]	ref_phosphosite_2013.site_data	NP_037428.3	600	NP_037428.3	4.44	607	-24.1244	0.00824176	16	0.014652	1075	0.984432
16705	EGGPASEGAAR	CSF1_HUMAN	[461:S:MOD:00046:Activity:O-phospho-L-serine]	ref_hprd_2013.post_translational_modifications	NP_000748.3	456	NP_000748.3	2.01	461	\N	0.00412088	9	0.00824176	1083	0.991758
88889	EGGPASEGAAR	CSF1_HUMAN	[461:S:MOD:00046:Activity:O-phospho-L-serine]	ref_hprd_2013.post_translational_modifications	NP_757351.1	456	NP_757351.1	2.01	461	\N	0.00412088	9	0.00824176	1083	0.991758
242251	ETRFILSKVPSEAPS	SLC6A17	[679:K:ubiquitinylated lysine:Activity:MOD:01148]	ref_phosphosite_2013.site_data	NP_001010898.1	672	NP_001010898.1	3.52	679	\N	0.00320513	7	0.00641026	1085	0.99359
70575	GEGFDSFSSLV	LRIF1_HUMAN	[599:S:MOD:00046:Activity:O-phospho-L-serine]	ref_hprd_2013.post_translational_modifications	NP_060842.3	594	NP_060842.3	0.208	599	1.1179	0.00228938	5	0.00457875	1087	0.995421
181109	GEGFDSFSSLV	LRIF1	[599:S:O-phospho-L-serine:Activity:MOD:00046]	uniprot_2013.ref_uniprot_modifiedresiduedata	NP_060842.3	594	NP_060842.3	0.208	599	1.1179	0.00228938	5	0.00457875	1087	0.995421
423299	TSGEGFDSFSSLVKS	C1orf103	[599:S:O-phospho-L-serine:Activity:MOD:00046]	ref_phosphosite_2013.site_data	NP_060842.3	592	NP_060842.3	0.208	599	1.1179	0.00228938	5	0.00457875	1087	0.995421
19250	LFQLPTPPLSR	CEPT1_HUMAN	[40:T:MOD:00047:Activity:O-phospho-L-threonine]	ref_hprd_2013.post_translational_modifications	NP_001007795.1	35	NP_001007795.1	4.27	40	-20.9975	0.000457876	1	0.000915751	1091	0.999084
150377	LFQLPTPPLSR	CEPT1	[40:T:O-phospho-L-threonine:Activity:MOD:00047]	uniprot_2013.ref_uniprot_modifiedresiduedata	NP_001007795.1	35	NP_001007795.1	4.27	40	-20.9975	0.000457876	1	0.000915751	1091	0.999084
240354	NKLFQLPTPPLSRHQ	CEPT1	[40:T:O-phospho-L-threonine:Activity:MOD:00047]	ref_phosphosite_2013.site_data	NP_001007795.1	33	NP_001007795.1	4.27	40	-20.9975	0.000457876	1	0.000915751	1091	0.999084
50017	LFQLPTPPLSR	CEPT1_HUMAN	[40:T:MOD:00047:Activity:O-phospho-L-threonine]	ref_hprd_2013.post_translational_modifications	NP_006081.1	35	NP_006081.1	4.27	40	-20.9975	0.000457876	1	0.000915751	1091	0.999084
356627	QYNMDQFTPVKIEGY	CAPZA1	[63:T:O-phospho-L-threonine:Activity:MOD:00047]	ref_phosphosite_2013.site_data	NP_006126.1	56	NP_006126.1	3.32	63	1.89	\N	1	0.000915751	1091	0.999084
353628	<MAGTGLVAGEV	BCAS2	[4:T:O-phospho-L-threonine:Activity:MOD:00047]	ref_phosphosite_2013.site_data	NP_005863.1	1	NP_005863.1	4.15	4	-3.828	0.105769	231	0.211538	861	0.788462
336857	AGKMKDLSLGGVLLF	CHD1L	[776:S:O-phospho-L-serine:Activity:MOD:00046]	ref_phosphosite_2013.site_data	NP_004275.4	769	NP_004275.4	4.28	776	\N	0.0137363	30	0.0274725	1062	0.972527
65303	RFEGLSPLQRH	BOLA1_HUMAN	[81:S:MOD:00046:Activity:O-phospho-L-serine]	ref_hprd_2013.post_translational_modifications	NP_057158.1	76	NP_057158.1	0.946	81	-31.3531	0.00412088	9	0.00824176	1083	0.991758
178960	RFEGLSPLQRH	BOLA1	[81:S:O-phospho-L-serine:Activity:MOD:00046]	uniprot_2013.ref_uniprot_modifiedresiduedata	NP_057158.1	76	NP_057158.1	0.946	81	-31.3531	0.00412088	9	0.00824176	1083	0.991758
410985	SSRFEGLSPLQRHRL	BOLA1	[81:S:O-phospho-L-serine:Activity:MOD:00046]	ref_phosphosite_2013.site_data	NP_057158.1	74	NP_057158.1	0.946	81	-31.3531	0.00412088	9	0.00824176	1083	0.991758
47667	<MAKISSPTET	S10AB_HUMAN	[5:S:MOD:00046:Activity:O-phospho-L-serine]	ref_hprd_2013.post_translational_modifications	NP_005611.1	1	NP_005611.1	4.06	5	\N	\N	3	0.00274725	1089	0.997253
351367	<MAKISSPTETER	S100A11	[5:S:O-phospho-L-serine:Activity:MOD:00046]	ref_phosphosite_2013.site_data	NP_005611.1	1	NP_005611.1	4.06	5	\N	\N	3	0.00274725	1089	0.997253
19766	SGSGQSPGHGQ	HORN_HUMAN	[890:S:MOD:00046:Activity:O-phospho-L-serine]	ref_hprd_2013.post_translational_modifications	NP_001009931.1	885	NP_001009931.1	2.66	890	\N	\N	16	0.014652	1076	0.985348
241620	HGSGSGQSPGHGQRG	HRNR	[890:S:O-phospho-L-serine:Activity:MOD:00046]	ref_phosphosite_2013.site_data	NP_001009931.1	883	NP_001009931.1	2.66	890	\N	\N	16	0.014652	1076	0.985348
241617	ESASHHASGRGRHGS	HRNR	[878:S:O-phospho-L-serine:Activity:MOD:00046]	ref_phosphosite_2013.site_data	NP_001009931.1	871	NP_001009931.1	-4.31	878	\N	\N	3	0.00274725	1089	0.997253
241617	ESASHHASGRGRHGS	HRNR	[878:S:O-phospho-L-serine:Activity:MOD:00046]	ref_phosphosite_2013.site_data	NP_001009931.1	871	NP_001009931.1	0.687	878	\N	\N	33	0.0302198	1058	0.968864
241597	SAGSSSSYGQHGSGS	HRNR	[517:Y:O4'-phospho-L-tyrosine:Activity:MOD:00048]	ref_phosphosite_2013.site_data	NP_001009931.1	510	NP_001009931.1	-7.79	517	\N	\N	326	0.298535	638	0.584249
314887	GQSEGPRTSRNWGSS	FLG	[2559:T:O-phospho-L-threonine:Activity:MOD:00047]	ref_phosphosite_2013.site_data	NP_002007.1	2552	NP_002007.1	-2.03	2559	\N	\N	20	0.018315	1068	0.978022
314872	DGSRHSGSHHHEASS	FLG	[2208:S:O-phospho-L-serine:Activity:MOD:00046]	ref_phosphosite_2013.site_data	NP_002007.1	2201	NP_002007.1	1.33	2208	\N	\N	20	0.018315	1070	0.979853
314844	GHSGSHHSHTTSQGR	FLG	[1196:S:O-phospho-L-serine:Activity:MOD:00046]	ref_phosphosite_2013.site_data	NP_002007.1	1189	NP_002007.1	-3.34	1196	\N	\N	21	0.0192308	1070	0.979853
314828	TIRGHPGSSRRGRQG	FLG	[847:S:O-phospho-L-serine:Activity:MOD:00046]	ref_phosphosite_2013.site_data	NP_002007.1	840	NP_002007.1	1.99	847	\N	\N	34	0.0311355	1058	0.968864
112397	SGTGHGQASSA	FILA	[728:G:Activity:Proteolysis]	ref_merops_2013.substrate_search	NP_002007.1	723	NP_002007.1	-1.92	728	-1.5839	\N	4	0.003663	1088	0.996337
244254	FGFGQHRSGSGQSSG	FLG2	[953:S:O-phospho-L-serine:Activity:MOD:00046]	ref_phosphosite_2013.site_data	NP_001014364.1	946	NP_001014364.1	2.45	953	\N	\N	8	0.00732601	1084	0.992674
496363	GSGQQGGSSSCGHSS	LCE3A	[78:S:O-phospho-L-serine:Activity:MOD:00046]	ref_phosphosite_2013.site_data	NP_848518.1	71	NP_848518.1	1.44	78	\N	0.000457876	1	0.000915751	1091	0.999084
496199	SHRHRPQSSDCCSQP	LCE1E	[92:S:O-phospho-L-serine:Activity:MOD:00046]	ref_phosphosite_2013.site_data	NP_848130.1	85	NP_848130.1	3.76	92	\N	\N	116	0.106227	976	0.893773
326331	QQQKQPCTPPPQLQQ	SPRR1B	[11:T:O-phospho-L-threonine:Activity:MOD:00047]	ref_phosphosite_2013.site_data	NP_003116.2	4	NP_003116.2	-6.84	11	-0.0032	\N	542	0.496337	254	0.232601
269720	KSEESSHYSTEKESE	ADAR	[587:Y:O4'-phospho-L-tyrosine:Activity:MOD:00048]	ref_phosphosite_2013.site_data	NP_001102.2	580	NP_001102.2	-7.93	587	0.5112	0.0119048	26	0.0238095	1066	0.97619
269740	PAAIPETKRNAEFLT	ADAR	[384:K:ubiquitinylated lysine:Activity:MOD:01148]	ref_phosphosite_2013.site_data	NP_001102.2	377	NP_001102.2	-1.19	384	0.0972	0.619963	480	0.43956	175	0.160256
251306	LRQSSEMTETDEESG	GON4	[416:T:O-phospho-L-threonine:Activity:MOD:00047]	ref_phosphosite_2013.site_data	NP_001032622.1	409	NP_001032622.1	0.0829	416	\N	0.0151099	33	0.0302198	1059	0.96978
93392	FQEAYRRFYGP	OSTCN_HUMAN	[94:R:proteolytic cleavage]	ref_hprd_2013.post_translational_modifications	NP_954642.1	89	NP_954642.1	1.17	94	\N	0.0132784	27	0.0247253	1064	0.974359
134950	FQEAYRRFYGP	OSTCN	[94:R:Activity:Proteolysis]	ref_merops_2013.substrate_search	NP_954642.1	89	NP_954642.1	1.17	94	\N	0.0132784	27	0.0247253	1064	0.974359
134951	FQEAYRRFYGP	OSTCN	[94:R:Activity:Proteolysis]	ref_merops_2013.substrate_search	NP_954642.1	89	NP_954642.1	1.17	94	\N	0.0132784	27	0.0247253	1064	0.974359
79437	<MTEQETL	TMM79_HUMAN	[2:T:MOD:00047:Activity:O-phospho-L-threonine]	ref_hprd_2013.post_translational_modifications	NP_115699.1	1	NP_115699.1	4.52	2	-4.7987	0.0018315	4	0.003663	1088	0.996337
186332	<MTEQETL	TMM79	[2:T:O-phospho-L-threonine:Activity:MOD:00047]	uniprot_2013.ref_uniprot_modifiedresiduedata	NP_115699.1	1	NP_115699.1	4.52	2	-4.7987	0.0018315	4	0.003663	1088	0.996337
121301	TKAISRWSSLA	TCPG	[167:R:Activity:Proteolysis]	ref_merops_2013.substrate_search	NP_005989.3	162	NP_005989.3	4.61	167	-6.6872	0.000457876	1	0.000915751	1091	0.999084
476461	IQTTKLPSVDHKPKE	C1orf182	[54:S:O-phospho-L-serine:Activity:MOD:00046]	ref_phosphosite_2013.site_data	NP_653228.1	47	NP_653228.1	3.67	54	-0.8916	0.0119048	26	0.0238095	1066	0.97619
169680	KSEPVSPSRER	MEF2D	[444:S:O-phospho-L-serine:Activity:MOD:00046]	uniprot_2013.ref_uniprot_modifiedresiduedata	NP_005911.1	439	NP_005911.1	3.94	444	-17.1367	0.000915751	2	0.0018315	1090	0.998168
354410	SIKSEPVSPSRERSP	MEF2D	[444:S:O-phospho-L-serine:Activity:MOD:00046]	ref_phosphosite_2013.site_data	NP_005911.1	437	NP_005911.1	3.94	444	-17.1367	0.000915751	2	0.0018315	1090	0.998168
52479	EGHPESPEPKE	NEST_HUMAN	[1016:S:MOD:00046:Activity:O-phospho-L-serine]	ref_hprd_2013.post_translational_modifications	NP_006608.1	1011	NP_006608.1	0.0363	1016	\N	0.0567766	102	0.0934066	979	0.89652
361834	PGEGHPESPEPKEQR	nestin	[1016:S:O-phospho-L-serine:Activity:MOD:00046]	ref_phosphosite_2013.site_data	NP_006608.1	1009	NP_006608.1	0.0363	1016	\N	0.0567766	102	0.0934066	979	0.89652
361871	TEILESLKSAGQENL	nestin	[830:K:ubiquitinylated lysine:Activity:MOD:01148]	ref_phosphosite_2013.site_data	NP_006608.1	823	NP_006608.1	1.22	830	\N	0.0151099	31	0.0283883	1060	0.970696
128126	LTAPFRKHVRP	RRNAD	[127:R:Activity:Proteolysis]	ref_merops_2013.substrate_search	NP_057081.3	122	NP_057081.3	3.81	127	-27.5522	0.00228938	5	0.00457875	1087	0.995421
458840	DKDVSVVYSEVKTQH	FcRL4	[493:Y:O4'-phospho-L-tyrosine:Activity:MOD:00048]	ref_phosphosite_2013.site_data	NP_112572.1	486	NP_112572.1	3.65	493	\N	0.00824176	18	0.0164835	1074	0.983516
342769	LQTQPLGTIVNGLFV	AIM2	[262:T:O-phospho-L-threonine:Activity:MOD:00047]	ref_phosphosite_2013.site_data	NP_004824.1	255	NP_004824.1	-1.13	262	-5.6345	0.000915751	2	0.0018315	1090	0.998168
264763	LKNEITKKVQVPNCD	COPA	[447:K:ubiquitinylated lysine:Activity:MOD:01148]	ref_phosphosite_2013.site_data	NP_001091868.1	440	NP_001091868.1	-0.757	447	-18.0334	0.000457876	1	0.000915751	1091	0.999084
435915	LKEDPANTVYSTVEI	SLAMF7	[302:T:O-phospho-L-threonine:Activity:MOD:00047]	ref_phosphosite_2013.site_data	NP_067004.3	295	NP_067004.3	1.69	302	-5.8988	0.00228938	5	0.00457875	1087	0.995421
326314	DIFQFAKKFVVYEVL	UAP1	[391:K:ubiquitinylated lysine:Activity:MOD:01148]	ref_phosphosite_2013.site_data	NP_003106.3	384	NP_003106.3	4.03	391	-15.5515	0.0114469	23	0.0210623	1068	0.978022
66672	LLELEKHIRVT	DHB7_HUMAN	[321:K:MOD:00064:Activity:N6-acetyl-L-lysine]	ref_hprd_2013.post_translational_modifications	NP_057455.1	316	NP_057455.1	3.39	321	-37.9864	\N	123	0.112637	964	0.882784
179444	LLELEKHIRVT	DHB7	[321:K:N6-acetyl-L-lysine:Activity:MOD:00064]	uniprot_2013.ref_uniprot_modifiedresiduedata	NP_057455.1	316	NP_057455.1	3.39	321	-37.9864	\N	123	0.112637	964	0.882784
413482	QKLLELEKHIRVTIQ	HSD17B7	[321:K:N6-acetyl-L-lysine:Activity:MOD:00064]	ref_phosphosite_2013.site_data	NP_057455.1	314	NP_057455.1	3.39	321	-37.9864	\N	123	0.112637	964	0.882784
459505	SLKEIQESLKTKIVD	Nuf2	[239:S:O-phospho-L-serine:Activity:MOD:00046]	ref_phosphosite_2013.site_data	NP_113611.2	232	NP_113611.2	3.11	239	-3.6189	0.0247253	52	0.047619	1039	0.951465
35649	GTQQSTNTAVT	XCL1_HUMAN	[106:T:MOD:00005:Activity:O-glycosyl-L-threonine]	ref_hprd_2013.post_translational_modifications	NP_002986.1	101	NP_002986.1	3.21	106	-12.7875	\N	9	0.00824176	1083	0.991758
226650	EKSSEGKTYEDDSPE	factor V	[1685:T:O-phospho-L-threonine:Activity:MOD:00047]	ref_phosphosite_2013.site_data	NP_000121.2	1678	NP_000121.2	2.26	1685	-5.386	0.000915751	2	0.0018315	1090	0.998168
14225	RSLDRRGIQRA	FA5_HUMAN	[534:R:proteolytic cleavage]	ref_hprd_2013.post_translational_modifications	NP_000121.2	529	NP_000121.2	3.19	534	-1.4446	0.00595238	11	0.0100733	1	0.000915751
98667	RSLDRRGIQRA	FA5	[534:R:Activity:Proteolysis]	ref_merops_2013.substrate_search	NP_000121.2	529	NP_000121.2	3.19	534	-1.4446	0.00595238	11	0.0100733	1	0.000915751
14224	CPKKTRNLKKI	FA5_HUMAN	[334:R:proteolytic cleavage]	ref_hprd_2013.post_translational_modifications	NP_000121.2	329	NP_000121.2	2.45	334	-22.1879	0.000457876	1	0.000915751	1091	0.999084
14224	CPKKTRNLKKI	FA5_HUMAN	[334:R:proteolytic cleavage]	ref_hprd_2013.post_translational_modifications	NP_000121.2	329	NP_000121.2	-1.08	334	-22.1879	0.00137363	3	0.00274725	1089	0.997253
404474	GQKNSKDSTGKKRED	BAT2D1	[1624:S:O-phospho-L-serine:Activity:MOD:00046]	ref_phosphosite_2013.site_data	NP_055987.2	1617	NP_055987.2	2.84	1624	\N	0.813645	325	0.297619	41	0.0375458
101043	MHTASSLEKQI	TNFL6	[126:S:Activity:Proteolysis]	ref_merops_2013.substrate_search	NP_000630.1	121	NP_000630.1	2.64	126	-9.3185	0.000457876	1	0.000915751	1091	0.999084
496529	VEEKHFTTLVCFIVV	SLC9A11	[33:T:O-phospho-L-threonine:Activity:MOD:00047]	ref_phosphosite_2013.site_data	NP_848622.2	26	NP_848622.2	1.73	33	-6.451	0.0196886	37	0.0338828	1052	0.96337
230431	SNVIGTVTSGKRKVY	SERPINC1	[10:T:O-phospho-L-threonine:Activity:MOD:00047]	ref_phosphosite_2013.site_data	NP_000479.1	3	NP_000479.1	2.16	10	\N	0.000457876	1	0.000915751	1091	0.999084
55311	PRSNSTSSMSS	ABL2_HUMAN	[784:T:MOD:00047:Activity:O-phospho-L-threonine]	ref_hprd_2013.post_translational_modifications	NP_009298.1	779	NP_009298.1	4.34	784	\N	0.000457876	1	0.000915751	1091	0.999084
172103	PRSNSTSSMSS	ABL2	[784:T:O-phospho-L-threonine:Activity:MOD:00047]	uniprot_2013.ref_uniprot_modifiedresiduedata	NP_009298.1	779	NP_009298.1	4.34	784	\N	0.000457876	1	0.000915751	1091	0.999084
367234	PFPRSNSTSSMSSGL	Arg	[784:T:O-phospho-L-threonine:Activity:MOD:00047]	ref_phosphosite_2013.site_data	NP_009298.1	777	NP_009298.1	4.34	784	\N	0.000457876	1	0.000915751	1091	0.999084
268117	PASSTSSSSIRSVSS	C1orf26	[43:S:O-phospho-L-serine:Activity:MOD:00046]	ref_phosphosite_2013.site_data	NP_001098988.1	36	NP_001098988.1	1.08	43	\N	0.00274725	6	0.00549451	1086	0.994505
353036	KGPTSTTSDKPAPTT	PRG4	[815:S:O-phospho-L-serine:Activity:MOD:00046]	ref_phosphosite_2013.site_data	NP_005798.2	808	NP_005798.2	-1.43	815	0.106	\N	11	0.0100733	1081	0.989927
350779	ASSATERTQWGQKSD	LAD1	[503:T:O-phospho-L-threonine:Activity:MOD:00047]	ref_phosphosite_2013.site_data	NP_005549.2	496	NP_005549.2	1.9	503	-3.1856	0.0535714	115	0.105311	976	0.893773
40530	NPNASKFAQKI	CSRP1_HUMAN	[108:K:MOD:00064:Activity:N6-acetyl-L-lysine]	ref_hprd_2013.post_translational_modifications	NP_004069.1	103	NP_004069.1	4.54	108	-20.6517	0.00686813	15	0.0137363	1077	0.986264
386762	TKTPEKQTPSGPTKP	LMOD1	[295:T:O-phospho-L-threonine:Activity:MOD:00047]	ref_phosphosite_2013.site_data	NP_036266.2	288	NP_036266.2	-5.78	295	-2.9137	\N	389	0.356227	634	0.580586
114447	LVFLYMEKNQL	PRELP	[157:M:Activity:Proteolysis]	ref_merops_2013.substrate_search	NP_002716.1	152	NP_002716.1	-7.77	157	-11.3061	0.00595238	13	0.0119048	1079	0.988095
232153	RGLPSRVSSINTISR	AVPR1B	[267:S:O-phospho-L-serine:Activity:MOD:00046]	ref_phosphosite_2013.site_data	NP_000698.1	260	NP_000698.1	4.03	267	-39.4031	0.00320513	7	0.00641026	1085	0.99359
330898	PRYCSVTTQADGRVV	DYRK3	[456:T:O-phospho-L-threonine:Activity:MOD:00047]	ref_phosphosite_2013.site_data	NP_003573.2	449	NP_003573.2	4.28	456	\N	0.000457876	1	0.000915751	1091	0.999084
66863	GLVTVTSSQST	DTL_HUMAN	[424:T:MOD:00047:Activity:O-phospho-L-threonine]	ref_hprd_2013.post_translational_modifications	NP_057532.2	419	NP_057532.2	2.46	424	-23.8303	0.00320513	7	0.00641026	1085	0.99359
413749	RPGLVTVTSSQSTPA	RAMP	[424:T:O-phospho-L-threonine:Activity:MOD:00047]	ref_phosphosite_2013.site_data	NP_057532.2	417	NP_057532.2	2.46	424	-23.8303	0.00320513	7	0.00641026	1085	0.99359
413750	PGLVTVTSSQSTPAK	RAMP	[425:S:O-phospho-L-serine:Activity:MOD:00046]	ref_phosphosite_2013.site_data	NP_057532.2	418	NP_057532.2	-0.97	425	-43.4432	0.0114469	25	0.0228938	1067	0.977106
63902	<MAGSPELVV	NSL1_HUMAN	[4:S:MOD:00046:Activity:O-phospho-L-serine]	ref_hprd_2013.post_translational_modifications	NP_056286.3	1	NP_056286.3	-1.7	4	4.0511	0.182234	310	0.283883	738	0.675824
407637	<MAGSPELVVLD	NSL1	[4:S:O-phospho-L-serine:Activity:MOD:00046]	ref_phosphosite_2013.site_data	NP_056286.3	1	NP_056286.3	-1.7	4	4.0511	0.182234	310	0.283883	738	0.675824
475185	IQRRWRGYRVRKYLF	SPATA17	[105:Y:O4'-phospho-L-tyrosine:Activity:MOD:00048]	ref_phosphosite_2013.site_data	NP_620151.1	98	NP_620151.1	2.39	105	-13.126	0.021978	44	0.040293	1046	0.957875
10924	NAS	MIA3	[589:N:N4-glycosyl-L-asparagine:Activity:MOD:00160]	uniprot_2013.ref_uniprot_glycosylationdata	NP_940953.2	589	NP_940953.2	-1.75	589	\N	0.00137363	3	0.00274725	1089	0.997253
312465	REVLNRFKLPPGEYI	calpain 2	[476:K:ubiquitinylated lysine:Activity:MOD:01148]	ref_phosphosite_2013.site_data	NP_001739.2	469	NP_001739.2	1.39	476	\N	0.0645604	119	0.108974	962	0.880952
31987	RARSPSPCPFR	IP3KB_HUMAN	[176:S:MOD:00046:Activity:O-phospho-L-serine]	ref_hprd_2013.post_translational_modifications	NP_002212.3	171	NP_002212.3	3.87	176	\N	0.00228938	5	0.00457875	1087	0.995421
162268	RARSPSPCPFR	IP3KB	[176:S:O-phospho-L-serine:Activity:MOD:00046]	uniprot_2013.ref_uniprot_modifiedresiduedata	NP_002212.3	171	NP_002212.3	3.87	176	\N	0.00228938	5	0.00457875	1087	0.995421
316965	LGRARSPSPCPFRSS	ITPKB	[176:S:O-phospho-L-serine:Activity:MOD:00046]	ref_phosphosite_2013.site_data	NP_002212.3	169	NP_002212.3	3.87	176	\N	0.00228938	5	0.00457875	1087	0.995421
399131	HWENRFAKAGPEGIE	URB2	[858:K:ubiquitinylated lysine:Activity:MOD:01148]	ref_phosphosite_2013.site_data	NP_055592.2	851	NP_055592.2	2.42	858	-2.8656	0.223901	299	0.27381	698	0.639194
463988	DTLFSEPKFAQVSSS	FLJ14525	[306:K:ubiquitinylated lysine:Activity:MOD:01148]	ref_phosphosite_2013.site_data	NP_116189.1	299	NP_116189.1	-3.6	306	-0.0845	0.00595238	13	0.0119048	1079	0.988095
87288	ERDVDTQEFNL	CA131_HUMAN	[163:T:MOD:00047:Activity:O-phospho-L-threonine]	ref_hprd_2013.post_translational_modifications	NP_689592.2	158	NP_689592.2	-4.44	163	-3.0035	0.00228938	5	0.00457875	1087	0.995421
188832	ERDVDTQEFNL	CA131	[163:T:O-phospho-L-threonine:Activity:MOD:00047]	uniprot_2013.ref_uniprot_modifiedresiduedata	NP_689592.2	158	NP_689592.2	-4.44	163	-3.0035	0.00228938	5	0.00457875	1087	0.995421
482280	VLERDVDTQEFNLEK	C1orf131	[163:T:O-phospho-L-threonine:Activity:MOD:00047]	ref_phosphosite_2013.site_data	NP_689592.2	156	NP_689592.2	-4.44	163	-3.0035	0.00228938	5	0.00457875	1087	0.995421
462707	GCTWGPNSIQMKDRT	MLK4	[597:S:O-phospho-L-serine:Activity:MOD:00046]	ref_phosphosite_2013.site_data	NP_115811.2	590	NP_115811.2	4.23	597	\N	0.003663	8	0.00732601	1084	0.992674
351568	YVRICAVKFLCLLDG	TARBP1	[1122:K:N6-acetyl-L-lysine:Activity:MOD:00064]	ref_phosphosite_2013.site_data	NP_005637.3	1115	NP_005637.3	4.29	1122	-20.343	0.00457875	10	0.00915751	1082	0.990842
435953	KLRVPVDSKVLWVAG	ZP4	[504:S:O-phospho-L-serine:Activity:MOD:00046]	ref_phosphosite_2013.site_data	NP_067009.1	497	NP_067009.1	2.68	504	-7.7215	0.0119048	24	0.021978	1067	0.977106
476454	SSPKIRRYPLEGFVT	WDR64	[993:Y:O4'-phospho-L-tyrosine:Activity:MOD:00048]	ref_phosphosite_2013.site_data	NP_653226.4	986	NP_653226.4	-6.68	993	-0.0513	0.00869963	17	0.0155678	1074	0.983516
332027	GTLRSCFSWSGGLGD	EXO1	[610:S:O-phospho-L-serine:Activity:MOD:00046]	ref_phosphosite_2013.site_data	NP_003677.4	603	NP_003677.4	3.03	610	-1.6083	0.00228938	5	0.00457875	1087	0.995421
278001	YGSALWRYSTNSPNY	C1orf101	[23:Y:O4'-phospho-L-tyrosine:Activity:MOD:00048]	ref_phosphosite_2013.site_data	NP_001124429.1	16	NP_001124429.1	2.69	23	\N	0.00274725	6	0.00549451	1086	0.994505
102871	HSPMQDKMVSV	OR2M7	[271:D:Activity:Proteolysis]	ref_merops_2013.substrate_search	NP_001004691.1	266	NP_001004691.1	2	271	\N	\N	22	0.0201465	1070	0.979853
387803	NSTSAFSTRSDASGT	Pxdn	[1375:T:O-phospho-L-threonine:Activity:MOD:00047]	ref_phosphosite_2013.site_data	NP_036425.1	1368	NP_036425.1	-4.82	1375	-30.0156	\N	19	0.0173993	1073	0.982601
411714	VMGFLADKKPEQGQR	CPSF3	[473:K:ubiquitinylated lysine:Activity:MOD:01148]	ref_phosphosite_2013.site_data	NP_057291.1	466	NP_057291.1	2.18	473	-6.3872	0.00228938	5	0.00457875	1087	0.995421
101708	PPKDKRYGGFM	COLI	[236:R:Activity:Proteolysis]	ref_merops_2013.substrate_search	NP_000930.1	231	NP_000930.1	3.81	236	-26.8192	\N	8	0.00732601	1084	0.992674
101725	PPKDKRYGGFM	COLI	[236:R:Activity:Proteolysis]	ref_merops_2013.substrate_search	NP_000930.1	231	NP_000930.1	3.81	236	-26.8192	\N	8	0.00732601	1084	0.992674
101778	PPKDKRYGGFM	COLI	[236:R:Activity:Proteolysis]	ref_merops_2013.substrate_search	NP_000930.1	231	NP_000930.1	3.81	236	-26.8192	\N	8	0.00732601	1084	0.992674
101792	PPKDKRYGGFM	COLI	[236:R:Activity:Proteolysis]	ref_merops_2013.substrate_search	NP_000930.1	231	NP_000930.1	3.81	236	-26.8192	\N	8	0.00732601	1084	0.992674
101793	PPKDKRYGGFM	COLI	[236:R:Activity:Proteolysis]	ref_merops_2013.substrate_search	NP_000930.1	231	NP_000930.1	3.81	236	-26.8192	\N	8	0.00732601	1084	0.992674
101794	PPKDKRYGGFM	COLI	[236:R:Activity:Proteolysis]	ref_merops_2013.substrate_search	NP_000930.1	231	NP_000930.1	3.81	236	-26.8192	\N	8	0.00732601	1084	0.992674
101795	PPKDKRYGGFM	COLI	[236:R:Activity:Proteolysis]	ref_merops_2013.substrate_search	NP_000930.1	231	NP_000930.1	3.81	236	-26.8192	\N	8	0.00732601	1084	0.992674
101797	PPKDKRYGGFM	COLI	[236:R:Activity:Proteolysis]	ref_merops_2013.substrate_search	NP_000930.1	231	NP_000930.1	3.81	236	-26.8192	\N	8	0.00732601	1084	0.992674
70002	EMKSGSTLDGV	NADAP_HUMAN	[547:S:MOD:00046:Activity:O-phospho-L-serine]	ref_hprd_2013.post_translational_modifications	NP_060628.2	542	NP_060628.2	3.94	547	-2.9949	0.000457876	1	0.000915751	1091	0.999084
337029	LSKLRTSTIMTDYNP	ALK	[1087:T:O-phospho-L-threonine:Activity:MOD:00047]	ref_phosphosite_2013.site_data	NP_004295.2	1080	NP_004295.2	3.18	1087	\N	0.000457876	1	0.000915751	1091	0.999084
169365	CSSPKTGLSAR	KPCD3	[34:T:O-phospho-L-threonine:Activity:MOD:00047]	uniprot_2013.ref_uniprot_modifiedresiduedata	NP_005804.1	29	NP_005804.1	4.1	34	-11.1106	0.000457876	1	0.000915751	1091	0.999084
71630	DQQDPSPSS>	EMAL4_HUMAN	[978:S:MOD:00046:Activity:O-phospho-L-serine]	ref_hprd_2013.post_translational_modifications	NP_061936.2	973	NP_061936.2	0.675	978	11.0237	0.0151099	31	0.0283883	1060	0.970696
181607	DQQDPSPSS>	EMAL4	[978:S:O-phospho-L-serine:Activity:MOD:00046]	uniprot_2013.ref_uniprot_modifiedresiduedata	NP_061936.2	973	NP_061936.2	0.675	978	11.0237	0.0151099	31	0.0283883	1060	0.970696
426671	LEDQQDPSPSS>	EML4	[978:S:O-phospho-L-serine:Activity:MOD:00046]	ref_phosphosite_2013.site_data	NP_061936.2	971	NP_061936.2	0.675	978	11.0237	0.0151099	31	0.0283883	1060	0.970696
72659	RRGSPSAAFTF	TTC7A_HUMAN	[53:S:MOD:00046:Activity:O-phospho-L-serine]	ref_hprd_2013.post_translational_modifications	NP_065191.2	48	NP_065191.2	-1.01	53	\N	\N	18	0.0164835	1072	0.981685
431093	GNRRGSPSAAFTFPD	TTC7A	[53:S:O-phospho-L-serine:Activity:MOD:00046]	ref_phosphosite_2013.site_data	NP_065191.2	46	NP_065191.2	-1.01	53	\N	\N	18	0.0164835	1072	0.981685
228024	KHVIECAKQKALELE	MSH2	[845:K:ubiquitinylated lysine:Activity:MOD:01148]	ref_phosphosite_2013.site_data	NP_000242.1	838	NP_000242.1	3.24	845	-19.6711	0.000457876	1	0.000915751	1091	0.999084
14406	TRGWVSKRLLK	MSH6_HUMAN	[144:S:MOD:00046:Activity:O-phospho-L-serine]	ref_hprd_2013.post_translational_modifications	NP_000170.1	139	NP_000170.1	2.7	144	-5.0768	0.00228938	5	0.00457875	1087	0.995421
36346	ASTQSTPASSR	SPTB2_HUMAN	[2320:T:MOD:00047:Activity:O-phospho-L-threonine]	ref_hprd_2013.post_translational_modifications	NP_003119.2	2315	NP_003119.2	2.72	2320	\N	0.000457876	1	0.000915751	1091	0.999084
326450	VSASTQSTPASSRAQ	SPTBN1	[2320:T:O-phospho-L-threonine:Activity:MOD:00047]	ref_phosphosite_2013.site_data	NP_003119.2	2313	NP_003119.2	2.72	2320	\N	0.000457876	1	0.000915751	1091	0.999084
431314	TELPHDLSLKNIQPK	Nogo	[920:S:O-phospho-L-serine:Activity:MOD:00046]	ref_phosphosite_2013.site_data	NP_065393.1	913	NP_065393.1	3.41	920	-8.2142	0.00778388	17	0.0155678	1075	0.984432
431302	DDTSFPSTPEGIKDR	Nogo	[450:T:O-phospho-L-threonine:Activity:MOD:00047]	ref_phosphosite_2013.site_data	NP_065393.1	443	NP_065393.1	4.52	450	-16.8235	0.0132784	29	0.0265568	1063	0.973443
35420	DGRTLSDYNIQ	RS27A_HUMAN	[57:S:MOD:00046:Activity:O-phospho-L-serine]	ref_hprd_2013.post_translational_modifications	NP_002945.1	52	NP_002945.1	4.08	57	\N	\N	2	0.0018315	1090	0.998168
464986	SRDEAVNKIRLDTEE	PNPT1	[315:K:ubiquitinylated lysine:Activity:MOD:01148]	ref_phosphosite_2013.site_data	NP_149100.2	308	NP_149100.2	4.16	315	-14.6249	\N	9	0.00824176	1083	0.991758
325533	LNQKATKKGEQELAE	SLC1A4	[484:K:ubiquitinylated lysine:Activity:MOD:01148]	ref_phosphosite_2013.site_data	NP_003029.2	477	NP_003029.2	4.09	484	-4.1807	0.00274725	6	0.00549451	1086	0.994505
114324	WVRDIKKAIKC	PLEK	[97:K:Activity:Proteolysis]	ref_merops_2013.substrate_search	NP_002655.2	92	NP_002655.2	3.24	97	\N	0.399725	461	0.422161	425	0.389194
336685	LALAKRGSGFGGFSP	SEMA4F	[735:S:O-phospho-L-serine:Activity:MOD:00046]	ref_phosphosite_2013.site_data	NP_004254.2	728	NP_004254.2	2.09	735	\N	0.000915751	2	0.0018315	1090	0.998168
407289	TPTTDEEKDSLIAID	POLR1A	[364:K:ubiquitinylated lysine:Activity:MOD:01148]	ref_phosphosite_2013.site_data	NP_056240.2	357	NP_056240.2	3.15	364	-9.8026	0.0970696	132	0.120879	920	0.842491
463936	IKHQRTHTGEKPYEC	ZNF514	[255:T:O-phospho-L-threonine:Activity:MOD:00047]	ref_phosphosite_2013.site_data	NP_116177.1	248	NP_116177.1	4.25	255	\N	\N	1	0.000915751	1091	0.999084
128053	DRETVAVKPTE	IF2P	[80:A:Activity:Proteolysis]	ref_merops_2013.substrate_search	NP_056988.3	75	NP_056988.3	-2.91	80	0.0628	0.00457875	10	0.00915751	1082	0.990842
128055	DRETVAVKPTE	IF2P	[80:A:Activity:Proteolysis]	ref_merops_2013.substrate_search	NP_056988.3	75	NP_056988.3	-2.91	80	0.0628	0.00457875	10	0.00915751	1082	0.990842
64925	PSKEMSSDSEY	IF2P_HUMAN	[588:S:MOD:00046:Activity:O-phospho-L-serine]	ref_hprd_2013.post_translational_modifications	NP_056988.3	583	NP_056988.3	3.79	588	-12.6798	0.00503663	11	0.0100733	1081	0.989927
178820	PSKEMSSDSEY	IF2P	[588:S:O-phospho-L-serine:Activity:MOD:00046]	uniprot_2013.ref_uniprot_modifiedresiduedata	NP_056988.3	583	NP_056988.3	3.79	588	-12.6798	0.00503663	11	0.0100733	1081	0.989927
410108	KKPSKEMSSDSEYDS	eIF5B	[588:S:O-phospho-L-serine:Activity:MOD:00046]	ref_phosphosite_2013.site_data	NP_056988.3	581	NP_056988.3	3.79	588	-12.6798	0.00503663	11	0.0100733	1081	0.989927
358239	AGEKLFSSQYGKMAN	RanBP2	[1981:S:O-phospho-L-serine:Activity:MOD:00046]	ref_phosphosite_2013.site_data	NP_006258.3	1974	NP_006258.3	3.58	1981	-12.415	\N	14	0.0128205	1078	0.987179
282564	GAMKLGLTIAIRYSH	ACOXL	[255:T:O-phospho-L-threonine:Activity:MOD:00047]	ref_phosphosite_2013.site_data	NP_001136279.1	248	NP_001136279.1	2.03	255	-30.5644	0.186355	325	0.297619	726	0.664835
462458	SRKKRRRSSNQ>	NIFK	[290:S:O-phospho-L-serine:Activity:MOD:00046]	ref_phosphosite_2013.site_data	NP_115766.3	283	NP_115766.3	-1.56	290	-8.8913	\N	12	0.010989	1080	0.989011
69231	RRMNSTGGQTP	IWS1_HUMAN	[721:T:MOD:00047:Activity:O-phospho-L-threonine]	ref_hprd_2013.post_translational_modifications	NP_060439.2	716	NP_060439.2	3.43	721	-10.7029	0.00641026	14	0.0128205	1078	0.987179
420180	QRRRMNSTGGQTPRR	IWS1	[721:T:O-phospho-L-threonine:Activity:MOD:00047]	ref_phosphosite_2013.site_data	NP_060439.2	714	NP_060439.2	3.43	721	-10.7029	0.00641026	14	0.0128205	1078	0.987179
504799	FASLLMERLSVDYSK	TUBA3E	[156:R:5-methyl-L-arginine:Activity:MOD:00277]	ref_phosphosite_2013.site_data	NP_997195.1	149	NP_997195.1	null	156	\N	\N	552	0.505495	379	0.34707
263764	GSSQRMPRQPSATRL	MZT2A	[136:R:5-methyl-L-arginine:Activity:MOD:00277]	ref_phosphosite_2013.site_data	NP_001078834.1	129	NP_001078834.1	null	136	-9.6738	\N	212	0.194139	817	0.748168
505029	IESSDEKSPSDVSLA	NAP5	[600:S:O-phospho-L-serine:Activity:MOD:00046]	ref_phosphosite_2013.site_data	NP_997246.2	593	NP_997246.2	4.54	600	\N	\N	176	0.161172	906	0.82967
354263	ESYEEDPYLVVNPNY	MCM6	[810:Y:O4'-phospho-L-tyrosine:Activity:MOD:00048]	ref_phosphosite_2013.site_data	NP_005906.2	803	NP_005906.2	3.95	810	-7.8085	0.000457876	1	0.000915751	1091	0.999084
42970	ILKEHSPDEFI	NMI_HUMAN	[16:S:MOD:00046:Activity:O-phospho-L-serine]	ref_hprd_2013.post_translational_modifications	NP_004679.2	11	NP_004679.2	-7.92	16	13.0622	0.345238	446	0.408425	492	0.450549
341185	QQILKEHSPDEFIKD	NMI	[16:S:O-phospho-L-serine:Activity:MOD:00046]	ref_phosphosite_2013.site_data	NP_004679.2	9	NP_004679.2	-7.92	16	13.0622	0.345238	446	0.408425	492	0.450549
75772	SSRSNTQPGFS	MARH7_HUMAN	[238:T:MOD:00047:Activity:O-phospho-L-threonine]	ref_hprd_2013.post_translational_modifications	NP_073737.1	233	NP_073737.1	2.45	238	0.0897	0.0279304	61	0.0558608	1031	0.944139
440947	SESSRSNTQPGFSYS	2015-03-07	[238:T:O-phospho-L-threonine:Activity:MOD:00047]	ref_phosphosite_2013.site_data	NP_073737.1	231	NP_073737.1	2.45	238	0.0897	0.0279304	61	0.0558608	1031	0.944139
299516	KSGVGRCSMLIASNE	LY75	[1636:S:O-phospho-L-serine:Activity:MOD:00046]	ref_phosphosite_2013.site_data	NP_001185688.1	1629	NP_001185688.1	4.09	1636	-5.2654	0.000457876	1	0.000915751	1091	0.999084
339508	TYSATEDTFKDTANL	LRP2	[4641:T:O-phospho-L-threonine:Activity:MOD:00047]	ref_phosphosite_2013.site_data	NP_004516.2	4634	NP_004516.2	3.34	4641	\N	0.0018315	4	0.003663	1088	0.996337
445240	DTLVNVLYVTQQFAG	FASTKD1	[122:Y:O4'-phospho-L-tyrosine:Activity:MOD:00048]	ref_phosphosite_2013.site_data	NP_078898.3	115	NP_078898.3	2.03	122	-1.738	0.00549451	12	0.010989	1080	0.989011
64044	LTVDVTPPTAK	GORS2_HUMAN	[415:T:MOD:00047:Activity:O-phospho-L-threonine]	ref_hprd_2013.post_translational_modifications	NP_056345.3	410	NP_056345.3	-2.11	415	1.4417	0.00961538	21	0.0192308	1071	0.980769
178420	LTVDVTPPTAK	GORS2	[415:T:O-phospho-L-threonine:Activity:MOD:00047]	uniprot_2013.ref_uniprot_modifiedresiduedata	NP_056345.3	410	NP_056345.3	-2.11	415	1.4417	0.00961538	21	0.0192308	1071	0.980769
408039	SSLTVDVTPPTAKAP	GRASP55	[415:T:O-phospho-L-threonine:Activity:MOD:00047]	ref_phosphosite_2013.site_data	NP_056345.3	408	NP_056345.3	-2.11	415	1.4417	0.00961538	21	0.0192308	1071	0.980769
64045	DRVGDSTPVSE	GORS2_HUMAN	[432:S:MOD:00046:Activity:O-phospho-L-serine]	ref_hprd_2013.post_translational_modifications	NP_056345.3	427	NP_056345.3	3.32	432	-1.7163	0.107601	175	0.160256	887	0.812271
408042	VEDRVGDSTPVSEKP	GRASP55	[432:S:O-phospho-L-serine:Activity:MOD:00046]	ref_phosphosite_2013.site_data	NP_056345.3	425	NP_056345.3	3.32	432	-1.7163	0.107601	175	0.160256	887	0.812271
116700	LPCFSREKLMQ	HAT1	[302:R:Activity:Proteolysis]	ref_merops_2013.substrate_search	NP_003633.1	297	NP_003633.1	3.67	302	-17.821	0.00274725	6	0.00549451	1086	0.994505
391280	IKEWVDKYDPGALVI	OLA1	[254:Y:O4'-phospho-L-tyrosine:Activity:MOD:00048]	ref_phosphosite_2013.site_data	NP_037473.3	247	NP_037473.3	1.74	254	\N	\N	219	0.200549	856	0.783883
364178	GYGYSKTTDTYGYST	HOXD3	[38:T:O-phospho-L-threonine:Activity:MOD:00047]	ref_phosphosite_2013.site_data	NP_008829.3	31	NP_008829.3	2.21	38	\N	0.000915751	2	0.0018315	1090	0.998168
233318	CSADLQVSAKIGFLK	ITGA4	[634:S:O-phospho-L-serine:Activity:MOD:00046]	ref_phosphosite_2013.site_data	NP_000876.3	627	NP_000876.3	4.36	634	\N	0.010989	24	0.021978	1068	0.978022
132776	FSELWRAIMDI	ANKAR	[176:R:Activity:Proteolysis]	ref_merops_2013.substrate_search	NP_653309.3	171	NP_653309.3	3.6	176	-10.6954	0.0018315	4	0.003663	1088	0.996337
230999	DQRYSGSTYLSDPRL	PMS1	[806:T:O-phospho-L-threonine:Activity:MOD:00047]	ref_phosphosite_2013.site_data	NP_000525.1	799	NP_000525.1	1.98	806	-2.8584	0.00778388	17	0.0155678	1075	0.984432
81339	EQDSESQTLDK	CASP8_HUMAN	[219:S:MOD:00046:Activity:O-phospho-L-serine]	ref_hprd_2013.post_translational_modifications	NP_203519.1	214	NP_203519.1	-2.13	219	\N	0.000915751	2	0.0018315	1090	0.998168
186776	EQDSESQTLDK	CASP8	[219:S:O-phospho-L-serine:Activity:MOD:00046]	uniprot_2013.ref_uniprot_modifiedresiduedata	NP_203519.1	214	NP_203519.1	-2.13	219	\N	0.000915751	2	0.0018315	1090	0.998168
465584	PREQDSESQTLDKVY	Casp8	[219:S:O-phospho-L-serine:Activity:MOD:00046]	ref_phosphosite_2013.site_data	NP_203519.1	212	NP_203519.1	-2.13	219	\N	0.000915751	2	0.0018315	1090	0.998168
75420	DRHVAYGGYST	TENS1_HUMAN	[1323:Y:MOD:00048:Activity:O4'-phospho-L-tyrosine]	ref_hprd_2013.post_translational_modifications	NP_072174.3	1318	NP_072174.3	3.16	1323	\N	\N	2	0.0018315	1090	0.998168
183589	DRHVAYGGYST	TENS1	[1323:Y:O4'-phospho-L-tyrosine:Activity:MOD:00048]	uniprot_2013.ref_uniprot_modifiedresiduedata	NP_072174.3	1318	NP_072174.3	3.16	1323	\N	\N	2	0.0018315	1090	0.998168
440163	CLDRHVAYGGYSTPE	tensin 1	[1323:Y:O4'-phospho-L-tyrosine:Activity:MOD:00048]	ref_phosphosite_2013.site_data	NP_072174.3	1316	NP_072174.3	3.16	1323	\N	\N	2	0.0018315	1090	0.998168
440105	SPQPLAETPIPSLPE	tensin 1	[688:T:O-phospho-L-threonine:Activity:MOD:00047]	ref_phosphosite_2013.site_data	NP_072174.3	681	NP_072174.3	2.52	688	\N	0.00137363	3	0.00274725	1089	0.997253
231656	IQESCERRNNIGRAL	IL8RA	[280:R:5-methyl-L-arginine:Activity:MOD:00277]	ref_phosphosite_2013.site_data	NP_000625.1	273	NP_000625.1	null	280	\N	0.000457876	1	0.000915751	1091	0.999084
231655	VIQESCERRNNIGRA	IL8RA	[279:R:5-methyl-L-arginine:Activity:MOD:00277]	ref_phosphosite_2013.site_data	NP_000625.1	272	NP_000625.1	null	279	\N	0.000457876	1	0.000915751	1091	0.999084
231655	VIQESCERRNNIGRA	IL8RA	[279:R:5-methyl-L-arginine:Activity:MOD:00277]	ref_phosphosite_2013.site_data	NP_000625.1	272	NP_000625.1	null	279	\N	0.000457876	1	0.000915751	1091	0.999084
254238	DSRARPPYTVAADKS	ANKZF1	[572:Y:O4'-phospho-L-tyrosine:Activity:MOD:00048]	ref_phosphosite_2013.site_data	NP_001035869.1	565	NP_001035869.1	4.61	572	-4.7225	0.000457876	1	0.000915751	1091	0.999084
350510	LHPPEPKSPGEYVNI	IRS1	[892:S:O-phospho-L-serine:Activity:MOD:00046]	ref_phosphosite_2013.site_data	NP_005535.1	885	NP_005535.1	4.23	892	-13.4086	0.00137363	3	0.00274725	1089	0.997253
46355	GATPGKALVAT	NUCL_HUMAN	[116:K:MOD:00064:Activity:N6-acetyl-L-lysine]	ref_hprd_2013.post_translational_modifications	NP_005372.2	111	NP_005372.2	3.48	116	-16.5015	0.00457875	10	0.00915751	1082	0.990842
120150	GATPGKALVAT	NUCL	[116:K:Activity:Proteolysis]	ref_merops_2013.substrate_search	NP_005372.2	111	NP_005372.2	3.48	116	-16.5015	0.00457875	10	0.00915751	1082	0.990842
168472	GATPGKALVAT	NUCL	[116:K:N6-acetyl-L-lysine:Activity:MOD:00064]	uniprot_2013.ref_uniprot_modifiedresiduedata	NP_005372.2	111	NP_005372.2	3.48	116	-16.5015	0.00457875	10	0.00915751	1082	0.990842
348513	KKGATPGKALVATPG	NCL	[116:K:N6-acetyl-L-lysine:Activity:MOD:00064]	ref_phosphosite_2013.site_data	NP_005372.2	109	NP_005372.2	3.48	116	-16.5015	0.00457875	10	0.00915751	1082	0.990842
86331	ERKSRTSLTLN	TIGD1_HUMAN	[13:T:MOD:00047:Activity:O-phospho-L-threonine]	ref_hprd_2013.post_translational_modifications	NP_663748.1	8	NP_663748.1	null	13	\N	\N	2	0.0018315	1090	0.998168
479579	SSERKSRTSLTLNQK	TIGD1	[13:T:O-phospho-L-threonine:Activity:MOD:00047]	ref_phosphosite_2013.site_data	NP_663748.1	6	NP_663748.1	null	13	\N	\N	2	0.0018315	1090	0.998168
123142	VEEAVKGILEQ	CSN8	[146:K:Activity:Proteolysis]	ref_merops_2013.substrate_search	NP_006701.1	141	NP_006701.1	3.7	146	\N	0.000915751	2	0.0018315	1090	0.998168
259947	FNTCLLVSNMYFLII	PRR21	[380:S:O-phospho-L-serine:Activity:MOD:00046]	ref_phosphosite_2013.site_data	NP_001074304.1	373	NP_001074304.1	null	380	\N	\N	492	0.450549	369	0.337912
337146	EMSVTLLRDPSMSPL	KIF1A	[1490:R:omega-N,omega-N'-dimethyl-L-arginine:Activity:MOD:00076]	ref_phosphosite_2013.site_data	NP_004312.2	1483	NP_004312.2	2.55	1490	\N	0.000457876	1	0.000915751	1091	0.999084
273066	TCNRAGEKHCFTSNE	THUMPD3	[237:K:ubiquitinylated lysine:Activity:MOD:01148]	ref_phosphosite_2013.site_data	NP_001107564.1	230	NP_001107564.1	4.47	237	-24.5666	0.00137363	3	0.00274725	1089	0.997253
444259	YHSENPKYPEVGDLR	TMEM43	[233:Y:O4'-phospho-L-tyrosine:Activity:MOD:00048]	ref_phosphosite_2013.site_data	NP_077310.1	226	NP_077310.1	4.04	233	-16.8723	0.00274725	6	0.00549451	1086	0.994505
225941	RLSSGLVTAALYGRL	BTD	[532:T:O-phospho-L-threonine:Activity:MOD:00047]	ref_phosphosite_2013.site_data	NP_000051.1	525	NP_000051.1	3.14	532	\N	0.000457876	1	0.000915751	1091	0.999084
497341	FAENFSTSSSSFAYD	CMTM8	[26:S:O-phospho-L-serine:Activity:MOD:00046]	ref_phosphosite_2013.site_data	NP_849199.2	19	NP_849199.2	3.15	26	-14.9292	\N	24	0.021978	1068	0.978022
227984	PLSKPLSSQPQAIVT	MLH1	[406:S:O-phospho-L-serine:Activity:MOD:00046]	ref_phosphosite_2013.site_data	NP_000240.1	399	NP_000240.1	3.09	406	-0.2229	0.000457876	1	0.000915751	1091	0.999084
358914	YSDPLATYKSDRASP	LRRFIP2	[184:Y:O4'-phospho-L-tyrosine:Activity:MOD:00048]	ref_phosphosite_2013.site_data	NP_006300.1	177	NP_006300.1	3.6	184	3.6533	0.0119048	24	0.021978	1067	0.977106
134158	<MKTMAT	APRG1	[1:M:Activity:Proteolysis]	ref_merops_2013.substrate_search	NP_848029.2	1	NP_848029.2	2.41	1	\N	0.0141941	31	0.0283883	1061	0.971612
433294	NFRASGDYDNDCTNP	WDR48	[338:Y:O4'-phospho-L-tyrosine:Activity:MOD:00048]	ref_phosphosite_2013.site_data	NP_065890.1	331	NP_065890.1	4.36	338	-13.2313	0.000457876	1	0.000915751	1091	0.999084
104439	GPHAGKLVAIV	RL14	[23:K:Activity:Proteolysis]	ref_merops_2013.substrate_search	NP_001030168.1	18	NP_001030168.1	2.87	23	\N	\N	1	0.000915751	1091	0.999084
250687	SFGPHAGKLVAIVDV	RPL14	[23:K:N6-acetyl-L-lysine:Activity:MOD:00064]	ref_phosphosite_2013.site_data	NP_001030168.1	16	NP_001030168.1	2.87	23	\N	\N	1	0.000915751	1091	0.999084
101215	WMDFGRRSAEE	CCKN	[105:R:Activity:Proteolysis]	ref_merops_2013.substrate_search	NP_000720.1	100	NP_000720.1	3.93	105	-36.3477	0.000457876	1	0.000915751	1091	0.999084
16665	HRISDRDYMGW	CCKN_HUMAN	[95:R:proteolytic cleavage]	ref_hprd_2013.post_translational_modifications	NP_000720.1	90	NP_000720.1	2.9	95	-37.5277	0.00503663	11	0.0100733	1081	0.989927
101235	HRISDRDYMGW	CCKN	[95:R:Activity:Proteolysis]	ref_merops_2013.substrate_search	NP_000720.1	90	NP_000720.1	2.9	95	-37.5277	0.00503663	11	0.0100733	1081	0.989927
497984	FRMSSHHYDYKKYGK	ZNF445	[428:Y:O4'-phospho-L-tyrosine:Activity:MOD:00048]	ref_phosphosite_2013.site_data	NP_852466.1	421	NP_852466.1	-5.47	428	\N	0.0695971	132	0.120879	950	0.869963
424378	SGPQEALSRLRELCR	ZNF167	[73:S:O-phospho-L-serine:Activity:MOD:00046]	ref_phosphosite_2013.site_data	NP_061121.2	66	NP_061121.2	2.73	73	-7.1097	\N	11	0.0100733	1081	0.989927
424383	QLIVHLRTHTGEKPY	ZNF167	[432:T:O-phospho-L-threonine:Activity:MOD:00047]	ref_phosphosite_2013.site_data	NP_061121.2	425	NP_061121.2	3.13	432	-0.1894	\N	330	0.302198	667	0.610806
329353	<MTAELREAM	ZNF35	[2:T:O-phospho-L-threonine:Activity:MOD:00047]	ref_phosphosite_2013.site_data	NP_003411.3	1	NP_003411.3	2.28	2	-11.5335	\N	266	0.24359	622	0.569597
231452	PERASSVYTRSTGEQ	CCR5	[339:Y:O4'-phospho-L-tyrosine:Activity:MOD:00048]	ref_phosphosite_2013.site_data	NP_000570.1	332	NP_000570.1	3.67	339	\N	0.00274725	6	0.00549451	1086	0.994505
394356	QTQWDPPTWESPGDD	SETD2	[2421:T:O-phospho-L-threonine:Activity:MOD:00047]	ref_phosphosite_2013.site_data	NP_054878.5	2414	NP_054878.5	3.25	2421	\N	0.000915751	2	0.0018315	1090	0.998168
394310	LKHAGKETIVEVGSD	SETD2	[928:T:O-phospho-L-threonine:Activity:MOD:00047]	ref_phosphosite_2013.site_data	NP_054878.5	921	NP_054878.5	1.99	928	\N	0.00274725	6	0.00549451	1086	0.994505
278972	IKREIDVTKEALNFQ	KIF9	[627:T:O-phospho-L-threonine:Activity:MOD:00047]	ref_phosphosite_2013.site_data	NP_001128350.1	620	NP_001128350.1	3.51	627	\N	\N	2	0.0018315	1090	0.998168
32712	EPPQPTAVPLE	MAP4_HUMAN	[216:T:MOD:00047:Activity:O-phospho-L-threonine]	ref_hprd_2013.post_translational_modifications	NP_002366.2	211	NP_002366.2	2.02	216	0.031	0.003663	8	0.00732601	1084	0.992674
28816	NRFAISTQGGV	CELR3_HUMAN	[805:S:MOD:00046:Activity:O-phospho-L-serine]	ref_hprd_2013.post_translational_modifications	NP_001398.2	800	NP_001398.2	3.29	805	\N	0.111264	213	0.195055	864	0.791209
309084	TRNRFAISTQGGVGL	CELSR3	[805:S:O-phospho-L-serine:Activity:MOD:00046]	ref_phosphosite_2013.site_data	NP_001398.2	798	NP_001398.2	3.29	805	\N	0.111264	213	0.195055	864	0.791209
233314	QDKGSIHKFVPYLIA	IMPDH2	[455:K:ubiquitinylated lysine:Activity:MOD:01148]	ref_phosphosite_2013.site_data	NP_000875.2	448	NP_000875.2	4.52	455	-16.1147	0.000457876	1	0.000915751	1091	0.999084
352673	GVAFEHESPADFQNS	RBM6	[353:S:O-phospho-L-serine:Activity:MOD:00046]	ref_phosphosite_2013.site_data	NP_005768.1	346	NP_005768.1	3.29	353	-4.9395	0.0114469	25	0.0228938	1067	0.977106
352666	SSKKEMSKRDGKEKK	RBM6	[849:K:N6-acetyl-L-lysine:Activity:MOD:00064]	ref_phosphosite_2013.site_data	NP_005768.1	842	NP_005768.1	4	849	-10.9894	0.00412088	9	0.00824176	1083	0.991758
341330	ATAAARKRGKPASGA	RNU3IP2	[10:R:5-methyl-L-arginine:Activity:MOD:00277]	ref_phosphosite_2013.site_data	NP_004695.1	3	NP_004695.1	3.16	10	-12.1201	\N	6	0.00549451	1086	0.994505
42884	GSQGSSSPVEK	BAP1_HUMAN	[596:S:MOD:00046:Activity:O-phospho-L-serine]	ref_hprd_2013.post_translational_modifications	NP_004647.1	591	NP_004647.1	0.0396	596	\N	0.0201465	42	0.0384615	1049	0.960623
340953	IQGSQGSSSPVEKEV	BAP1	[596:S:O-phospho-L-serine:Activity:MOD:00046]	ref_phosphosite_2013.site_data	NP_004647.1	589	NP_004647.1	0.0396	596	\N	0.0201465	42	0.0384615	1049	0.960623
24475	VPRSGKPAELL	TKT_HUMAN	[597:K:MOD:00064:Activity:N6-acetyl-L-lysine]	ref_hprd_2013.post_translational_modifications	NP_001055.1	592	NP_001055.1	2.53	597	-21.033	0.00824176	18	0.0164835	1074	0.983516
152773	VPRSGKPAELL	TKT	[597:K:N6-acetyl-L-lysine:Activity:MOD:00064]	uniprot_2013.ref_uniprot_modifiedresiduedata	NP_001055.1	592	NP_001055.1	2.53	597	-21.033	0.00824176	18	0.0164835	1074	0.983516
256175	NRVPRSGKPAELLKM	TKT	[597:K:N6-acetyl-L-lysine:Activity:MOD:00064]	ref_phosphosite_2013.site_data	NP_001055.1	590	NP_001055.1	2.53	597	-21.033	0.00824176	18	0.0164835	1074	0.983516
54392	NLKDEYVRTLE	TMF1_HUMAN	[877:Y:MOD:00048:Activity:O4'-phospho-L-tyrosine]	ref_hprd_2013.post_translational_modifications	NP_009045.2	872	NP_009045.2	3.84	877	-12.5839	0.000915751	2	0.0018315	1090	0.998168
171841	NLKDEYVRTLE	TMF1	[877:Y:O4'-phospho-L-tyrosine:Activity:MOD:00048]	uniprot_2013.ref_uniprot_modifiedresiduedata	NP_009045.2	872	NP_009045.2	3.84	877	-12.5839	0.000915751	2	0.0018315	1090	0.998168
365747	LENLKDEYVRTLEET	TMF1	[877:Y:O4'-phospho-L-tyrosine:Activity:MOD:00048]	ref_phosphosite_2013.site_data	NP_009045.2	870	NP_009045.2	3.84	877	-12.5839	0.000915751	2	0.0018315	1090	0.998168
89570	EASSSSQDKDK	PP4R2_HUMAN	[282:S:MOD:00046:Activity:O-phospho-L-serine]	ref_hprd_2013.post_translational_modifications	NP_777567.1	277	NP_777567.1	4.09	282	\N	\N	9	0.00824176	1083	0.991758
393926	KAPSAARSLPSASTS	CHMP2B	[187:S:O-phospho-L-serine:Activity:MOD:00046]	ref_phosphosite_2013.site_data	NP_054762.2	180	NP_054762.2	4.3	187	-32.6158	0.00549451	10	0.00915751	1081	0.989927
422812	GFDSDDESA>	ZNF654	[580:S:O-phospho-L-serine:Activity:MOD:00046]	ref_phosphosite_2013.site_data	NP_060763.2	573	NP_060763.2	4.44	580	\N	\N	28	0.025641	1064	0.974359
346738	AAPSPVLTIKKDRTS	EphA3	[442:T:O-phospho-L-threonine:Activity:MOD:00047]	ref_phosphosite_2013.site_data	NP_005224.2	435	NP_005224.2	1.28	442	\N	0.000457876	1	0.000915751	1091	0.999084
98466	KEEVFRFVQSC	HEM6	[352:R:Activity:Proteolysis]	ref_merops_2013.substrate_search	NP_000088.3	347	NP_000088.3	1.71	352	-0.1805	0.0425824	77	0.0705128	1007	0.922161
61032	VKELQTQIKDL	MYH15_HUMAN	[1125:T:MOD:00047:Activity:O-phospho-L-threonine]	ref_hprd_2013.post_translational_modifications	NP_055796.1	1120	NP_055796.1	-1.21	1125	\N	0.184066	296	0.271062	743	0.680403
177211	VKELQTQIKDL	MYH15	[1125:T:O-phospho-L-threonine:Activity:MOD:00047]	uniprot_2013.ref_uniprot_modifiedresiduedata	NP_055796.1	1120	NP_055796.1	-1.21	1125	\N	0.184066	296	0.271062	743	0.680403
401514	KTVKELQTQIKDLKE	MYH15	[1125:T:O-phospho-L-threonine:Activity:MOD:00047]	ref_phosphosite_2013.site_data	NP_055796.1	1118	NP_055796.1	-1.21	1125	\N	0.184066	296	0.271062	743	0.680403
396018	DVLAMKRSSSLPSWK	MORC1	[767:S:O-phospho-L-serine:Activity:MOD:00046]	ref_phosphosite_2013.site_data	NP_055244.3	760	NP_055244.3	-1.28	767	-3.8754	0.282967	312	0.285714	627	0.574176
423396	LAIEEFCKSLGHACI	ABHD10	[101:K:N6-acetyl-L-lysine:Activity:MOD:00064]	ref_phosphosite_2013.site_data	NP_060864.1	94	NP_060864.1	4.21	101	-9.0363	0.00228938	5	0.00457875	1087	0.995421
476878	SCSPLNATSGSGRFT	CCDC52	[824:T:O-phospho-L-threonine:Activity:MOD:00047]	ref_phosphosite_2013.site_data	NP_653319.1	817	NP_653319.1	3.41	824	-3.5511	0.0338828	72	0.0659341	1019	0.93315
476852	SESGATGRRVMDSPE	CCDC52	[472:R:5-methyl-L-arginine:Activity:MOD:00277]	ref_phosphosite_2013.site_data	NP_653319.1	465	NP_653319.1	-0.857	472	-5.95	0.0114469	25	0.0228938	1067	0.977106
445303	REALKSDKLAQLKEL	QTRTD1	[402:K:ubiquitinylated lysine:Activity:MOD:01148]	ref_phosphosite_2013.site_data	NP_078914.1	395	NP_078914.1	-3.78	402	0.5504	0.0347985	64	0.0586081	1022	0.935897
339126	ELKVSSTTSELTKKS	GOLGB1	[1329:T:O-phospho-L-threonine:Activity:MOD:00047]	ref_phosphosite_2013.site_data	NP_004478.3	1322	NP_004478.3	-2.2	1329	\N	0.0137363	28	0.025641	1063	0.973443
473523	TAYLPDNKEGRKVLK	DTX3L	[668:K:ubiquitinylated lysine:Activity:MOD:01148]	ref_phosphosite_2013.site_data	NP_612144.1	661	NP_612144.1	-1.32	668	-58.9592	0.0297619	51	0.0467033	1034	0.946886
123727	DWLSKRQHPGK	TRH	[83:R:Activity:Proteolysis]	ref_merops_2013.substrate_search	NP_009048.1	78	NP_009048.1	3.07	83	-11.7254	0.0105311	19	0.0173993	1071	0.980769
461313	MILVPMNTPGVKIIR	ACAD11	[576:T:O-phospho-L-threonine:Activity:MOD:00047]	ref_phosphosite_2013.site_data	NP_115545.3	569	NP_115545.3	4.62	576	\N	0.0018315	4	0.003663	1088	0.996337
104944	GSKEDPQTFYY	TRFE	[110:P:Activity:Proteolysis]	ref_merops_2013.substrate_search	NP_001054.1	105	NP_001054.1	3.6	110	-3.973	0.000457876	1	0.000915751	1091	0.999084
338522	VQISQSPTAMA>	EphB1	[981:T:O-phospho-L-threonine:Activity:MOD:00047]	ref_phosphosite_2013.site_data	NP_004432.1	974	NP_004432.1	3.62	981	\N	0.000457876	1	0.000915751	1091	0.999084
338522	VQISQSPTAMA>	EphB1	[981:T:O-phospho-L-threonine:Activity:MOD:00047]	ref_phosphosite_2013.site_data	NP_004432.1	974	NP_004432.1	-3.12	981	\N	0.00778388	17	0.0155678	1075	0.984432
57284	LHATVSIINIY	PCOC2_HUMAN	[337:S:MOD:00046:Activity:O-phospho-L-serine]	ref_hprd_2013.post_translational_modifications	NP_037495.1	332	NP_037495.1	3.99	337	-16.7905	0.000457876	1	0.000915751	1091	0.999084
391385	GSLHATVSIINIYKE	PCOLCE2	[337:S:O-phospho-L-serine:Activity:MOD:00046]	ref_phosphosite_2013.site_data	NP_037495.1	330	NP_037495.1	3.99	337	-16.7905	0.000457876	1	0.000915751	1091	0.999084
36023	SKFRMSELSSS	HLTF_HUMAN	[378:S:MOD:00046:Activity:O-phospho-L-serine]	ref_hprd_2013.post_translational_modifications	NP_003062.2	373	NP_003062.2	3.05	378	-0.767	0.0105311	23	0.0210623	1069	0.978938
85045	SKFRMSELSSS	HLTF_HUMAN	[378:S:MOD:00046:Activity:O-phospho-L-serine]	ref_hprd_2013.post_translational_modifications	NP_620636.1	373	NP_620636.1	3.05	378	-0.767	0.0105311	23	0.0210623	1069	0.978938
325767	NVNDDSMKLGGNNTS	SMARCA3	[340:K:ubiquitinylated lysine:Activity:MOD:01148]	ref_phosphosite_2013.site_data	NP_003062.2	333	NP_003062.2	3.18	340	3.7824	0.000457876	1	0.000915751	1091	0.999084
497244	DQSSGFTTPTAMTPP	IGSF10	[1370:T:O-phospho-L-threonine:Activity:MOD:00047]	ref_phosphosite_2013.site_data	NP_849144.2	1363	NP_849144.2	1.78	1370	\N	0.00595238	13	0.0119048	1079	0.988095
158132	KRRDRSLPRAF	MELT	[783:S:O-phospho-L-serine:Activity:MOD:00046]	uniprot_2013.ref_uniprot_modifiedresiduedata	NP_001161384.1	778	NP_001161384.1	3.64	783	-1.6085	0.000915751	2	0.0018315	1090	0.998168
292834	AKKRRDRSLPRAFEI	VEPH1	[783:S:O-phospho-L-serine:Activity:MOD:00046]	ref_phosphosite_2013.site_data	NP_001161384.1	776	NP_001161384.1	3.64	783	-1.6085	0.000915751	2	0.0018315	1090	0.998168
76743	KRRDRSLPRAF	MELT_HUMAN	[783:S:MOD:00046:Activity:O-phospho-L-serine]	ref_hprd_2013.post_translational_modifications	NP_078897.2	778	NP_078897.2	3.64	783	-1.6085	0.000915751	2	0.0018315	1090	0.998168
297110	AKKSSQTKKKKKAFN	MYNN	[180:K:N6-acetyl-L-lysine:Activity:MOD:00064]	ref_phosphosite_2013.site_data	NP_001172047.1	173	NP_001172047.1	4.14	180	\N	0.0018315	4	0.003663	1088	0.996337
446082	QKTATSETAKPLSSE	LRRC31	[58:T:O-phospho-L-threonine:Activity:MOD:00047]	ref_phosphosite_2013.site_data	NP_079003.2	51	NP_079003.2	0.769	58	\N	0.0018315	4	0.003663	1088	0.996337
421231	TSTTGRTSLADSSIF	ECT2	[15:S:O-phospho-L-serine:Activity:MOD:00046]	ref_phosphosite_2013.site_data	NP_060568.3	8	NP_060568.3	3.73	15	-3.1494	0.00961538	21	0.0192308	1071	0.980769
504513	VAYISLHSPIRGNSS	NAALADL2	[529:S:O-phospho-L-serine:Activity:MOD:00046]	ref_phosphosite_2013.site_data	NP_996898.2	522	NP_996898.2	0.213	529	-4.5304	0.00595238	13	0.0119048	1079	0.988095
83826	SVRHSTSPASS	TTC14_HUMAN	[670:T:MOD:00047:Activity:O-phospho-L-threonine]	ref_hprd_2013.post_translational_modifications	NP_597719.1	665	NP_597719.1	-1.07	670	-2.8123	0.00457875	10	0.00915751	1082	0.990842
187531	SVRHSTSPASS	TTC14	[670:T:O-phospho-L-threonine:Activity:MOD:00047]	uniprot_2013.ref_uniprot_modifiedresiduedata	NP_597719.1	665	NP_597719.1	-1.07	670	-2.8123	0.00457875	10	0.00915751	1082	0.990842
83826	SVRHSTSPASS	TTC14_HUMAN	[670:T:MOD:00047:Activity:O-phospho-L-threonine]	ref_hprd_2013.post_translational_modifications	NP_597719.1	665	NP_597719.1	-3.87	670	\N	0.0334249	69	0.0631868	1021	0.934982
187531	SVRHSTSPASS	TTC14	[670:T:O-phospho-L-threonine:Activity:MOD:00047]	uniprot_2013.ref_uniprot_modifiedresiduedata	NP_597719.1	665	NP_597719.1	-3.87	670	\N	0.0334249	69	0.0631868	1021	0.934982
119218	HGPSEKAINGP	FXR1	[578:K:Activity:Proteolysis]	ref_merops_2013.substrate_search	NP_005078.2	573	NP_005078.2	3.75	578	-9.519	\N	6	0.00549451	1086	0.994505
420463	ASQVSQGTGSPVPKI	YEATS2	[534:T:O-phospho-L-threonine:Activity:MOD:00047]	ref_phosphosite_2013.site_data	NP_060493.3	527	NP_060493.3	3.11	534	-4.5774	0.0100733	14	0.0128205	1074	0.983516
48099	TLAWDSSHSSI	MRP5_HUMAN	[501:S:MOD:00046:Activity:O-phospho-L-serine]	ref_hprd_2013.post_translational_modifications	NP_005679.2	496	NP_005679.2	3.12	501	-6.1941	0.000457876	1	0.000915751	1091	0.999084
114721	AEKVQREPLLT	PSMD2	[181:R:Activity:Proteolysis]	ref_merops_2013.substrate_search	NP_002799.3	176	NP_002799.3	2.8	181	-12.7471	0.000457876	1	0.000915751	1091	0.999084
150618	KVGKLSENSSE	VPS8	[1319:S:O-phospho-L-serine:Activity:MOD:00046]	uniprot_2013.ref_uniprot_modifiedresiduedata	NP_001009921.1	1314	NP_001009921.1	3.24	1319	-21.2733	0.0119048	26	0.0238095	1066	0.97619
241526	SNKVGKLSENSSEIK	VPS8	[1319:S:O-phospho-L-serine:Activity:MOD:00046]	ref_phosphosite_2013.site_data	NP_001009921.1	1312	NP_001009921.1	3.24	1319	-21.2733	0.0119048	26	0.0238095	1066	0.97619
29728	HPRKTRTVVQP	FETUA_HUMAN	[340:R:proteolytic cleavage]	ref_hprd_2013.post_translational_modifications	NP_001613.2	335	NP_001613.2	-2.13	340	-0.6739	\N	5	0.00457875	1087	0.995421
229708	NKRRRDGYLFQLLRI	HRG	[46:Y:O4'-phospho-L-tyrosine:Activity:MOD:00048]	ref_phosphosite_2013.site_data	NP_000403.1	39	NP_000403.1	4.04	46	-26.998	0.00503663	11	0.0100733	1081	0.989927
438919	KKYYGNGTRKSPEMP	RTP4	[131:T:O-phospho-L-threonine:Activity:MOD:00047]	ref_phosphosite_2013.site_data	NP_071430.2	124	NP_071430.2	-9.05	131	4.8248	0.406136	453	0.414835	422	0.386447
292665	NQNPPGMYPVTGPKK	LPP	[346:Y:O4'-phospho-L-tyrosine:Activity:MOD:00048]	ref_phosphosite_2013.site_data	NP_001161143.1	339	NP_001161143.1	4.54	346	\N	0.164835	126	0.115385	849	0.777473
33714	<MSDNGEL	PAK2_HUMAN	[2:S:MOD:00046:Activity:O-phospho-L-serine]	ref_hprd_2013.post_translational_modifications	NP_002568.2	1	NP_002568.2	3.33	2	\N	\N	42	0.0384615	1050	0.961538
33718	<MSDNGEL	PAK2_HUMAN	[2:S:MOD:00057:Activity:N2-acetyl-L-lysine]	ref_hprd_2013.post_translational_modifications	NP_002568.2	1	NP_002568.2	3.33	2	\N	\N	42	0.0384615	1050	0.961538
162984	<MSDNGEL	PAK2	[2:S:O-phospho-L-serine:Activity:MOD:00046]	uniprot_2013.ref_uniprot_modifiedresiduedata	NP_002568.2	1	NP_002568.2	3.33	2	\N	\N	42	0.0384615	1050	0.961538
320654	<MSDNGELED	PAK2	[2:S:O-phospho-L-serine:Activity:MOD:00046]	ref_phosphosite_2013.site_data	NP_002568.2	1	NP_002568.2	3.33	2	\N	\N	42	0.0384615	1050	0.961538
398086	FNVHPAPTRKIAVAK	rubicon	[709:T:O-phospho-L-threonine:Activity:MOD:00047]	ref_phosphosite_2013.site_data	NP_055502.1	702	NP_055502.1	3.13	709	\N	0.00641026	14	0.0128205	1078	0.987179
228469	YLNFATLYLKIYHLS	PDE6B	[219:Y:O4'-phospho-L-tyrosine:Activity:MOD:00048]	ref_phosphosite_2013.site_data	NP_000274.2	212	NP_000274.2	1.51	219	\N	0.003663	8	0.00732601	1084	0.992674
359295	TPLRDPQTHRILSPS	TACC3	[66:T:O-phospho-L-threonine:Activity:MOD:00047]	ref_phosphosite_2013.site_data	NP_006333.1	59	NP_006333.1	-1.24	66	-17.0149	0.000915751	2	0.0018315	1090	0.998168
359295	TPLRDPQTHRILSPS	TACC3	[66:T:O-phospho-L-threonine:Activity:MOD:00047]	ref_phosphosite_2013.site_data	NP_006333.1	59	NP_006333.1	-7.99	66	\N	0.000457876	1	0.000915751	1091	0.999084
359311	DPAEVLGTGAEVDYL	TACC3	[534:T:O-phospho-L-threonine:Activity:MOD:00047]	ref_phosphosite_2013.site_data	NP_006333.1	527	NP_006333.1	-2.45	534	-1.0003	\N	1	0.000915751	1091	0.999084
254321	SPPGRKKTTVSMPRS	WHSC1	[444:T:O-phospho-L-threonine:Activity:MOD:00047]	ref_phosphosite_2013.site_data	NP_001035889.1	437	NP_001035889.1	-1.01	444	\N	0.00457875	10	0.00915751	1082	0.990842
188408	HSGGSYCKLRS	ZBT49	[652:Y:O4'-phospho-L-tyrosine:Activity:MOD:00048]	uniprot_2013.ref_uniprot_modifiedresiduedata	NP_660334.3	647	NP_660334.3	0.736	652	\N	0.00274725	6	0.00549451	1086	0.994505
478627	DSHSGGSYCKLRSMI	ZNF509	[652:Y:O4'-phospho-L-tyrosine:Activity:MOD:00048]	ref_phosphosite_2013.site_data	NP_660334.3	645	NP_660334.3	0.736	652	\N	0.00274725	6	0.00549451	1086	0.994505
481337	ASEMLTKSACTQILE	EVC2	[1008:S:O-phospho-L-serine:Activity:MOD:00046]	ref_phosphosite_2013.site_data	NP_667338.3	1001	NP_667338.3	-0.77	1008	2.6825	0.0247253	48	0.043956	1041	0.953297
467186	LDGAKGHSDDDYDDP	MIST	[65:S:O-phospho-L-serine:Activity:MOD:00046]	ref_phosphosite_2013.site_data	NP_443196.2	58	NP_443196.2	0.359	65	5.178	0.018315	38	0.0347985	1053	0.964286
481520	HLRGPEQTSGQTAKD	BD1L1_HUMAN	[2511:T:O-phospho-L-threonine:Activity:MOD:00047]	ref_phosphosite_2013.site_data	NP_683692.2	2504	NP_683692.2	-0.61	2511	\N	0.00595238	13	0.0119048	1079	0.988095
439302	SPEIRVYTKALSSLE	NCAPG	[851:T:O-phospho-L-threonine:Activity:MOD:00047]	ref_phosphosite_2013.site_data	NP_071741.2	844	NP_071741.2	4.28	851	-7.2225	0.000457876	1	0.000915751	1091	0.999084
447022	NKAVRKQKQRKSNKM	ZCCHC4	[475:K:N6-acetyl-L-lysine:Activity:MOD:00064]	ref_phosphosite_2013.site_data	NP_079212.2	468	NP_079212.2	4.33	475	-7.2968	0.00686813	13	0.0119048	1078	0.987179
327658	IHVPKDLSQKTTILN	TLR1	[44:S:O-phospho-L-serine:Activity:MOD:00046]	ref_phosphosite_2013.site_data	NP_003254.2	37	NP_003254.2	-9.06	44	\N	0.0228938	44	0.040293	1045	0.95696
302042	ETKTPKKTKSSPAKK	RFC1	[357:T:O-phospho-L-threonine:Activity:MOD:00047]	ref_phosphosite_2013.site_data	NP_001191676.1	350	NP_001191676.1	-0.813	357	0.8589	0.000457876	1	0.000915751	1091	0.999084
492954	DDRLRKYYLGKYLQE	KLB	[906:Y:O4'-phospho-L-tyrosine:Activity:MOD:00048]	ref_phosphosite_2013.site_data	NP_783864.1	899	NP_783864.1	4.35	906	-20.8932	0.003663	8	0.00732601	1084	0.992674
96182	IDHQASQDEVF	BEND4_HUMAN	[519:S:MOD:00046:Activity:O-phospho-L-serine]	ref_hprd_2013.post_translational_modifications	NP_997289.2	514	NP_997289.2	4.17	519	-10.0814	0.0105311	23	0.0210623	1069	0.978938
191657	IDHQASQDEVF	BEND4	[519:S:O-phospho-L-serine:Activity:MOD:00046]	uniprot_2013.ref_uniprot_modifiedresiduedata	NP_997289.2	514	NP_997289.2	4.17	519	-10.0814	0.0105311	23	0.0210623	1069	0.978938
505091	EGIDHQASQDEVFNK	CCDC4	[519:S:O-phospho-L-serine:Activity:MOD:00046]	ref_phosphosite_2013.site_data	NP_997289.2	512	NP_997289.2	4.17	519	-10.0814	0.0105311	23	0.0210623	1069	0.978938
445065	PMDGRNAYITGKNLL	SRD5A3	[189:Y:O4'-phospho-L-tyrosine:Activity:MOD:00048]	ref_phosphosite_2013.site_data	NP_078868.1	182	NP_078868.1	3.72	189	-7.647	0.000915751	2	0.0018315	1090	0.998168
98911	RHHGYKRKFHE	HIS3	[30:K:Activity:Proteolysis]	ref_merops_2013.substrate_search	NP_000191.1	25	NP_000191.1	-7.19	30	\N	\N	4	0.003663	1088	0.996337
87190	TPSATTPAPPS	MUC7_HUMAN	[176:T:MOD:00005:Activity:O-glycosyl-L-threonine]	ref_hprd_2013.post_translational_modifications	NP_689504.2	171	NP_689504.2	0.124	176	-2.6716	\N	25	0.0228938	1067	0.977106
87195	TPSATTPAPPS	MUC7_HUMAN	[291:T:MOD:00005:Activity:O-glycosyl-L-threonine]	ref_hprd_2013.post_translational_modifications	NP_689504.2	286	NP_689504.2	1.84	291	\N	\N	22	0.0201465	1069	0.978938
99639	AWAVARLSQRF	ALBU	[242:R:Activity:Proteolysis]	ref_merops_2013.substrate_search	NP_000468.1	237	NP_000468.1	-1.99	242	-4.1145	0.000915751	2	0.0018315	1090	0.998168
99641	AWAVARLSQRF	ALBU	[242:R:Activity:Proteolysis]	ref_merops_2013.substrate_search	NP_000468.1	237	NP_000468.1	-1.99	242	-4.1145	0.000915751	2	0.0018315	1090	0.998168
7082	SQRFPKAEFAE	ALBU	[249:K:N-glycosylated residue:Activity:MOD:00006]	uniprot_2013.ref_uniprot_glycosylationdata	NP_000468.1	244	NP_000468.1	0.911	249	-0.2988	0.000457876	1	0.000915751	1091	0.999084
15711	SQRFPKAEFAE	ALBU_HUMAN	[249:K:MOD:00064:Activity:N6-acetyl-L-lysine]	ref_hprd_2013.post_translational_modifications	NP_000468.1	244	NP_000468.1	0.911	249	-0.2988	0.000457876	1	0.000915751	1091	0.999084
230320	RLSQRFPKAEFAEVS	albumin	[249:K:N6-acetyl-L-lysine:Activity:MOD:00064]	ref_phosphosite_2013.site_data	NP_000468.1	242	NP_000468.1	0.911	249	-0.2988	0.000457876	1	0.000915751	1091	0.999084
7713	NLS	NAAA	[107:N:N4-glycosyl-L-asparagine:Activity:MOD:00160]	uniprot_2013.ref_uniprot_glycosylationdata	NP_001035861.1	107	NP_001035861.1	4.02	107	-10.6039	0.003663	8	0.00732601	1084	0.992674
421341	EPRGELLSLRDIERL	SDA1	[595:S:O-phospho-L-serine:Activity:MOD:00046]	ref_phosphosite_2013.site_data	NP_060585.2	588	NP_060585.2	3.09	595	-4.7121	0.000457876	1	0.000915751	1091	0.999084
39761	AKEEMSLSDLN	STBD1_HUMAN	[188:S:MOD:00046:Activity:O-phospho-L-serine]	ref_hprd_2013.post_translational_modifications	NP_003934.1	183	NP_003934.1	1.79	188	-2.9007	0.000915751	2	0.0018315	1090	0.998168
334483	NRAKEEMSLSDLNSQ	genethonin 1	[188:S:O-phospho-L-serine:Activity:MOD:00046]	ref_phosphosite_2013.site_data	NP_003934.1	181	NP_003934.1	1.79	188	-2.9007	0.000915751	2	0.0018315	1090	0.998168
433667	TPLGAPSTPGRISLR	SHRM	[1481:T:O-phospho-L-threonine:Activity:MOD:00047]	ref_phosphosite_2013.site_data	NP_065910.3	1474	NP_065910.3	-4.31	1481	0.1348	0.00732601	16	0.014652	1076	0.985348
119289	DLLDIRTEFKK	ANXA3	[288:R:Activity:Proteolysis]	ref_merops_2013.substrate_search	NP_005130.1	283	NP_005130.1	4.54	288	\N	0.00320513	7	0.00641026	1085	0.99359
119292	DLLDIRTEFKK	ANXA3	[288:R:Activity:Proteolysis]	ref_merops_2013.substrate_search	NP_005130.1	283	NP_005130.1	4.54	288	\N	0.00320513	7	0.00641026	1085	0.99359
93277	HHGTPTSTKKT	BMP2K_HUMAN	[1002:T:MOD:00047:Activity:O-phospho-L-threonine]	ref_hprd_2013.post_translational_modifications	NP_942595.1	997	NP_942595.1	null	1002	-14.0614	\N	227	0.207875	841	0.770147
191366	HHGTPTSTKKT	BMP2K	[1002:T:O-phospho-L-threonine:Activity:MOD:00047]	uniprot_2013.ref_uniprot_modifiedresiduedata	NP_942595.1	997	NP_942595.1	null	1002	-14.0614	\N	227	0.207875	841	0.770147
502533	KRHHGTPTSTKKTLK	BIKE	[1002:T:O-phospho-L-threonine:Activity:MOD:00047]	ref_phosphosite_2013.site_data	NP_942595.1	995	NP_942595.1	null	1002	-14.0614	\N	227	0.207875	841	0.770147
247432	RSPPLMVKKNPAFNK	ARHGAP24	[421:K:N6-acetyl-L-lysine:Activity:MOD:00064]	ref_phosphosite_2013.site_data	NP_001020787.2	414	NP_001020787.2	4.59	421	\N	0.000457876	1	0.000915751	1091	0.999084
276018	NSSNEEETSSEGNMR	SPARCL1	[419:T:O-phospho-L-threonine:Activity:MOD:00047]	ref_phosphosite_2013.site_data	NP_001121782.1	412	NP_001121782.1	-5.2	419	3.0442	0.196429	311	0.284799	722	0.661172
23356	SRGKDSYETSQ	OSTP_HUMAN	[224:S:MOD:00046:Activity:O-phospho-L-serine]	ref_hprd_2013.post_translational_modifications	NP_001035147.1	219	NP_001035147.1	2.84	224	\N	0.0430403	80	0.0732601	1005	0.92033
152240	SRGKDSYETSQ	OSTP	[224:S:O-phospho-L-serine:Activity:MOD:00046]	uniprot_2013.ref_uniprot_modifiedresiduedata	NP_001035147.1	219	NP_001035147.1	2.84	224	\N	0.0430403	80	0.0732601	1005	0.92033
253296	WDSRGKDSYETSQLD	osteopontin	[224:S:O-phospho-L-serine:Activity:MOD:00046]	ref_phosphosite_2013.site_data	NP_001035147.1	217	NP_001035147.1	2.84	224	\N	0.0430403	80	0.0732601	1005	0.92033
9436	NLT	MMRN1	[114:N:N4-glycosyl-L-asparagine:Activity:MOD:00160]	uniprot_2013.ref_uniprot_glycosylationdata	NP_031377.2	114	NP_031377.2	-2.49	114	\N	0.00137363	3	0.00274725	1089	0.997253
491271	STLGPAYYKPQFDVS	C4orf37	[125:Y:O4'-phospho-L-tyrosine:Activity:MOD:00048]	ref_phosphosite_2013.site_data	NP_777612.1	118	NP_777612.1	4.33	125	-19.6536	0.347527	487	0.445971	469	0.429487
101093	SGKSIRTVLTF>	ADH1B	[370:R:Activity:Proteolysis]	ref_merops_2013.substrate_search	NP_000659.2	365	NP_000659.2	3.89	370	-4.6285	\N	8	0.00732601	1084	0.992674
101093	SGKSIRTVLTF>	ADH1B	[370:R:Activity:Proteolysis]	ref_merops_2013.substrate_search	NP_000659.2	365	NP_000659.2	3.89	370	-4.6285	\N	90	0.0824176	993	0.909341
30357	AQIINTQDLEK	CENPE_HUMAN	[1268:T:MOD:00047:Activity:O-phospho-L-threonine]	ref_hprd_2013.post_translational_modifications	NP_001804.2	1263	NP_001804.2	-2.58	1268	\N	0.010989	22	0.0201465	1069	0.978938
161562	AQIINTQDLEK	CENPE	[1268:T:O-phospho-L-threonine:Activity:MOD:00047]	uniprot_2013.ref_uniprot_modifiedresiduedata	NP_001804.2	1263	NP_001804.2	-2.58	1268	\N	0.010989	22	0.0201465	1069	0.978938
312993	KTAQIINTQDLEKSH	CENPE	[1268:T:O-phospho-L-threonine:Activity:MOD:00047]	ref_phosphosite_2013.site_data	NP_001804.2	1261	NP_001804.2	-2.58	1268	\N	0.010989	22	0.0201465	1069	0.978938
89978	CLRLGTSAGTG	IPYR2_HUMAN	[22:T:MOD:00047:Activity:O-phospho-L-threonine]	ref_hprd_2013.post_translational_modifications	NP_789845.1	17	NP_789845.1	-4.89	22	-38.2876	\N	27	0.0247253	1065	0.975275
155608	VVDSDTVQAHA	SYNP2	[892:T:O-phospho-L-threonine:Activity:MOD:00047]	uniprot_2013.ref_uniprot_modifiedresiduedata	NP_001122405.1	887	NP_001122405.1	3.45	892	-22.0025	0.003663	6	0.00549451	1085	0.99359
471458	KYVVDSDTVQAHAAR	SYNP2_HUMAN	[892:T:O-phospho-L-threonine:Activity:MOD:00047]	ref_phosphosite_2013.site_data	NP_597734.2	885	NP_597734.2	3.45	892	-22.0025	0.003663	6	0.00549451	1085	0.99359
303420	EAEKEAQKKPAESQK	CCNA2	[112:K:N6-acetyl-L-lysine:Activity:MOD:00064]	ref_phosphosite_2013.site_data	NP_001228.1	105	NP_001228.1	2.91	112	\N	0.00412088	9	0.00824176	1083	0.991758
8610	EVSEISVRTVY	GLPA	[66:S:O-(N-acetylaminogalactosyl)-L-serine:Activity:MOD:00163]	uniprot_2013.ref_uniprot_glycosylationdata	NP_002090.4	61	NP_002090.4	0.557	66	1.4478	\N	2	0.0018315	1090	0.998168
230766	IRYLQEIYNSNNQKI	FGG	[140:Y:O4'-phospho-L-tyrosine:Activity:MOD:00048]	ref_phosphosite_2013.site_data	NP_000500.2	133	NP_000500.2	4.28	140	\N	0.018315	36	0.032967	1054	0.965201
338829	NYLPLCATRWSSTST	ETFDH	[31:T:O-phospho-L-threonine:Activity:MOD:00047]	ref_phosphosite_2013.site_data	NP_004444.2	24	NP_004444.2	4.38	31	-3.6781	0.722527	232	0.212454	187	0.171245
483855	PQSRPLASDLKGYFK	KM-HN-1	[817:S:O-phospho-L-serine:Activity:MOD:00046]	ref_phosphosite_2013.site_data	NP_689988.1	810	NP_689988.1	2.5	817	0.0404	0.00412088	9	0.00824176	1083	0.991758
465074	LAGIENYTSRFGPGS	NKD2	[257:T:O-phospho-L-threonine:Activity:MOD:00047]	ref_phosphosite_2013.site_data	NP_149111.1	250	NP_149111.1	0.995	257	-4.1939	\N	11	0.0100733	1081	0.989927
308426	PSDTTPEYGSILVPN	DNAH5	[2559:Y:O4'-phospho-L-tyrosine:Activity:MOD:00048]	ref_phosphosite_2013.site_data	NP_001360.1	2552	NP_001360.1	4.62	2559	\N	0.000457876	1	0.000915751	1091	0.999084
460284	LGLTNVGTYKMELPG	AGXT2	[212:T:O-phospho-L-threonine:Activity:MOD:00047]	ref_phosphosite_2013.site_data	NP_114106.1	205	NP_114106.1	-7.16	212	-10.7406	0.889652	195	0.178571	23	0.0210623
441999	TESSSEYSPVIRVKT	CE042_HUMAN	[1772:S:O-phospho-L-serine:Activity:MOD:00046]	ref_phosphosite_2013.site_data	NP_075561.3	1765	NP_075561.3	2.56	1772	\N	0.0119048	24	0.021978	1067	0.977106
483727	KWHREYNSKYVDLIE	Rictor	[837:S:O-phospho-L-serine:Activity:MOD:00046]	ref_phosphosite_2013.site_data	NP_689969.2	830	NP_689969.2	3.29	837	-4.1193	0.391941	488	0.446886	420	0.384615
309946	STSKGQTSYSTTSLP	SLAP-130	[386:S:O-phospho-L-serine:Activity:MOD:00046]	ref_phosphosite_2013.site_data	NP_001456.3	379	NP_001456.3	2.98	386	-0.3521	0.003663	8	0.00732601	1084	0.992674
388302	QLTVGVPKEIFQNEK	NNT	[63:K:N6-acetyl-L-lysine:Activity:MOD:00064]	ref_phosphosite_2013.site_data	NP_036475.3	56	NP_036475.3	0.492	63	-7.2108	\N	89	0.0815018	1001	0.916667
410395	LLLENRSKFLQVHAS	PELO	[239:K:ubiquitinylated lysine:Activity:MOD:01148]	ref_phosphosite_2013.site_data	NP_057030.3	232	NP_057030.3	4.24	239	-9.3965	0.00274725	6	0.00549451	1086	0.994505
47451	LDLAFTRLHIN	CD180_HUMAN	[430:T:MOD:00047:Activity:O-phospho-L-threonine]	ref_hprd_2013.post_translational_modifications	NP_005573.2	425	NP_005573.2	3.91	430	\N	0.00915751	20	0.018315	1072	0.981685
351116	ELLDLAFTRLHINAP	CD180	[430:T:O-phospho-L-threonine:Activity:MOD:00047]	ref_phosphosite_2013.site_data	NP_005573.2	423	NP_005573.2	3.91	430	\N	0.00915751	20	0.018315	1072	0.981685
336917	EVLKKLKSKRVPIYE	CARTPT	[66:S:O-phospho-L-serine:Activity:MOD:00046]	ref_phosphosite_2013.site_data	NP_004282.1	59	NP_004282.1	2.26	66	\N	0.00137363	3	0.00274725	1089	0.997253
49076	TTKSPSDSGYS	MAP1B_HUMAN	[1917:S:MOD:00046:Activity:O-phospho-L-serine]	ref_hprd_2013.post_translational_modifications	NP_005900.2	1912	NP_005900.2	-2.6	1917	0.3559	0.0187729	37	0.0338828	1053	0.964286
169570	TTKSPSDSGYS	MAP1B	[1917:S:O-phospho-L-serine:Activity:MOD:00046]	uniprot_2013.ref_uniprot_modifiedresiduedata	NP_005900.2	1912	NP_005900.2	-2.6	1917	0.3559	0.0187729	37	0.0338828	1053	0.964286
354095	ERTTKSPSDSGYSYE	MAP1B	[1917:S:O-phospho-L-serine:Activity:MOD:00046]	ref_phosphosite_2013.site_data	NP_005900.2	1910	NP_005900.2	-2.6	1917	0.3559	0.0187729	37	0.0338828	1053	0.964286
30979	KMDTCSSNLNN	PAR1_HUMAN	[412:S:MOD:00046:Activity:O-phospho-L-serine]	ref_hprd_2013.post_translational_modifications	NP_001983.2	407	NP_001983.2	3.89	412	-27.6673	0.000457876	1	0.000915751	1091	0.999084
314605	ASKMDTCSSNLNNSI	PAR1	[412:S:O-phospho-L-serine:Activity:MOD:00046]	ref_phosphosite_2013.site_data	NP_001983.2	405	NP_001983.2	3.89	412	-27.6673	0.000457876	1	0.000915751	1091	0.999084
9222	NRS	PAR2	[30:N:N4-glycosyl-L-asparagine:Activity:MOD:00160]	uniprot_2013.ref_uniprot_glycosylationdata	NP_005233.3	30	NP_005233.3	-5.54	30	-0.677	0.0416667	71	0.0650183	10	0.00915751
45644	TIQGTNRSSKG	PAR2_HUMAN	[30:N:MOD:00160:Activity:N4-glycosyl-L-asparagine]	ref_hprd_2013.post_translational_modifications	NP_005233.3	25	NP_005233.3	-5.54	30	-0.677	0.0416667	71	0.0650183	10	0.00915751
273512	VSLQQLTYGNVSPIQ	PAPD4	[58:Y:O4'-phospho-L-tyrosine:Activity:MOD:00048]	ref_phosphosite_2013.site_data	NP_001107865.1	51	NP_001107865.1	3.35	58	-11.0979	0.00137363	3	0.00274725	1089	0.997253
485596	LVKATSVTEKSEAML	CMYA5	[2595:T:O-phospho-L-threonine:Activity:MOD:00047]	ref_phosphosite_2013.site_data	NP_705838.3	2588	NP_705838.3	-3.77	2595	\N	0.000457876	1	0.000915751	1091	0.999084
470415	TYTVAVKSVILPSVP	ACOT12	[473:S:O-phospho-L-serine:Activity:MOD:00046]	ref_phosphosite_2013.site_data	NP_570123.1	466	NP_570123.1	4.17	473	-22.0383	0.00137363	3	0.00274725	1089	0.997253
489841	DVNKCGHTGRCWIYN	SLCO6A1	[654:T:O-phospho-L-threonine:Activity:MOD:00047]	ref_phosphosite_2013.site_data	NP_775759.3	647	NP_775759.3	-8.68	654	\N	0.222985	391	0.358059	653	0.597985
459545	ANLLATAKGGKKPWF	NUDT12	[102:K:N6-acetyl-L-lysine:Activity:MOD:00064]	ref_phosphosite_2013.site_data	NP_113626.1	95	NP_113626.1	2.09	102	-15.9321	0.00228938	5	0.00457875	1087	0.995421
399856	ALVHTDSYDPDGKHG	PJA2	[168:Y:O4'-phospho-L-tyrosine:Activity:MOD:00048]	ref_phosphosite_2013.site_data	NP_055634.3	161	NP_055634.3	null	168	-10.3847	0.000915751	2	0.0018315	1090	0.998168
98202	TSPRGAKPSVK	APC	[2274:A:Activity:Proteolysis]	ref_merops_2013.substrate_search	NP_000029.2	2269	NP_000029.2	4.4	2274	-0.1742	0.000457876	1	0.000915751	1091	0.999084
13758	KENEFSPTNST	APC_HUMAN	[2621:S:MOD:00046:Activity:O-phospho-L-serine]	ref_hprd_2013.post_translational_modifications	NP_000029.2	2616	NP_000029.2	4.45	2621	-7.1375	0.0576923	122	0.111722	968	0.886447
504855	EGPRAPHSNSSDHLT	ZNF474	[199:S:O-phospho-L-serine:Activity:MOD:00046]	ref_phosphosite_2013.site_data	NP_997200.1	192	NP_997200.1	-0.0026	199	0.1023	0.0119048	24	0.021978	1067	0.977106
297155	ILYVFKFKNEEEVFA	ALDH7A1	[439:K:N6-acetyl-L-lysine:Activity:MOD:00064]	ref_phosphosite_2013.site_data	NP_001173.2	432	NP_001173.2	2.96	439	\N	0.095696	181	0.165751	897	0.821429
79168	KLRKESQEHTK	PHAX_HUMAN	[164:S:MOD:00046:Activity:O-phospho-L-serine]	ref_hprd_2013.post_translational_modifications	NP_115553.2	159	NP_115553.2	2.52	164	3.1432	0.00595238	13	0.0119048	1079	0.988095
461368	AKKLRKESQEHTKDL	RNUXA	[164:S:O-phospho-L-serine:Activity:MOD:00046]	ref_phosphosite_2013.site_data	NP_115553.2	157	NP_115553.2	2.52	164	3.1432	0.00595238	13	0.0119048	1079	0.988095
461360	EYMHGGKKMGSKEEE	RNUXA	[184:K:N6-acetyl-L-lysine:Activity:MOD:00064]	ref_phosphosite_2013.site_data	NP_115553.2	177	NP_115553.2	3.45	184	-19.2	0.00137363	3	0.00274725	1089	0.997253
101249	SISAPARSPSP	CSF2	[20:A:Activity:Proteolysis]	ref_merops_2013.substrate_search	NP_000749.2	15	NP_000749.2	3.11	20	-9.173	0.000457876	1	0.000915751	1091	0.999084
425530	VGERALSSYVSVHAE	PCDHA4	[506:S:O-phospho-L-serine:Activity:MOD:00046]	ref_phosphosite_2013.site_data	NP_061730.1	499	NP_061730.1	4.15	506	\N	\N	13	0.0119048	1079	0.988095
425700	ESSPPGTTFPLKNAE	PCDHB13	[152:T:O-phospho-L-threonine:Activity:MOD:00047]	ref_phosphosite_2013.site_data	NP_061756.1	145	NP_061756.1	-7.31	152	\N	\N	54	0.0494505	1038	0.950549
414338	GKSRGSSSSSRCL>	PCDH12	[1179:S:O-phospho-L-serine:Activity:MOD:00046]	ref_phosphosite_2013.site_data	NP_057664.1	1172	NP_057664.1	-0.781	1179	\N	0.0119048	26	0.0238095	1066	0.97619
115502	FENRKRQTSIL	ISK1	[67:R:Activity:Proteolysis]	ref_merops_2013.substrate_search	NP_003113.2	62	NP_003113.2	2.95	67	-5.687	0.00869963	19	0.0173993	1073	0.982601
19519	KREEDSQSSSE	TCOF_HUMAN	[410:S:MOD:00046:Activity:O-phospho-L-serine]	ref_hprd_2013.post_translational_modifications	NP_001008657.1	405	NP_001008657.1	1.12	410	\N	0.0123626	25	0.0228938	1066	0.97619
279432	KKVVDTTKESSRKGW	treacle	[1335:K:ubiquitinylated lysine:Activity:MOD:01148]	ref_phosphosite_2013.site_data	NP_001128715.1	1328	NP_001128715.1	3.91	1335	-18.4691	0.00686813	15	0.0137363	1077	0.986264
274335	GGPLVGGTFPRPGTP	MYOZ3	[209:T:O-phospho-L-threonine:Activity:MOD:00047]	ref_phosphosite_2013.site_data	NP_001116325.1	202	NP_001116325.1	2.83	209	-5.2858	\N	148	0.135531	899	0.82326
107993	LISLATGHREE	ANXA6	[506:T:Activity:Proteolysis]	ref_merops_2013.substrate_search	NP_001146.2	501	NP_001146.2	0.871	506	\N	0.000457876	1	0.000915751	1091	0.999084
265798	ERDRKRQYELLKLER	KIF4B	[684:Y:O4'-phospho-L-tyrosine:Activity:MOD:00048]	ref_phosphosite_2013.site_data	NP_001092763.1	677	NP_001092763.1	2.59	684	\N	\N	71	0.0650183	1017	0.931319
350859	PNKPRPPSPAEEENS	SLP76	[410:S:O-phospho-L-serine:Activity:MOD:00046]	ref_phosphosite_2013.site_data	NP_005556.1	403	NP_005556.1	3.58	410	-15.5885	0.00961538	21	0.0192308	1071	0.980769
466882	VSVGKAGTVSPGKED	GRIN1	[450:T:O-phospho-L-threonine:Activity:MOD:00047]	ref_phosphosite_2013.site_data	NP_443131.2	443	NP_443131.2	3.15	450	-4.6836	0.00595238	13	0.0119048	1079	0.988095
439588	AEPGTETSQVNLSDL	NSD1	[726:S:O-phospho-L-serine:Activity:MOD:00046]	ref_phosphosite_2013.site_data	NP_071900.2	719	NP_071900.2	2.04	726	\N	0.241758	338	0.309524	659	0.60348
8578	NVS	VGFR3	[527:N:N4-glycosyl-L-asparagine:Activity:MOD:00160]	uniprot_2013.ref_uniprot_glycosylationdata	NP_002011.2	527	NP_002011.2	3.83	527	\N	0.029304	58	0.0531136	1031	0.944139
361339	VVELLGKSYPQDDHS	FARS2	[57:S:O-phospho-L-serine:Activity:MOD:00046]	ref_phosphosite_2013.site_data	NP_006558.1	50	NP_006558.1	4.11	57	3.1733	0.00915751	20	0.018315	1072	0.981685
361340	VEFDLKQTLTRLMAH	FARS2	[246:T:O-phospho-L-threonine:Activity:MOD:00047]	ref_phosphosite_2013.site_data	NP_006558.1	239	NP_006558.1	2.96	246	-0.4734	0.00320513	7	0.00641026	1085	0.99359
98580	KKEAVLIQAGE	F13A	[589:L:Activity:Proteolysis]	ref_merops_2013.substrate_search	NP_000120.2	584	NP_000120.2	-2.6	589	\N	0.00274725	6	0.00549451	1086	0.994505
98589	KEREEYVLNDI	F13A	[205:Y:Activity:Proteolysis]	ref_merops_2013.substrate_search	NP_000120.2	200	NP_000120.2	3.48	205	\N	0.0151099	33	0.0302198	1059	0.96978
338145	ARLQRVQYDLQKANS	desmoplakin	[1512:Y:O4'-phospho-L-tyrosine:Activity:MOD:00048]	ref_phosphosite_2013.site_data	NP_004406.2	1505	NP_004406.2	1.83	1512	\N	0.182692	317	0.290293	734	0.672161
253641	IVNQESLTESTSLKH	SYCP2L	[636:T:O-phospho-L-threonine:Activity:MOD:00047]	ref_phosphosite_2013.site_data	NP_001035364.2	629	NP_001035364.2	2.07	636	\N	0.00274725	6	0.00549451	1086	0.994505
248407	TKMQQEITFQQVMSQ	CCDC90A	[216:T:O-phospho-L-threonine:Activity:MOD:00047]	ref_phosphosite_2013.site_data	NP_001026883.1	209	NP_001026883.1	2.95	216	-6.6486	0.157509	270	0.247253	785	0.718864
41039	SFDAPNERPYS	CD83_HUMAN	[86:N:MOD:00160:Activity:N4-glycosyl-L-asparagine]	ref_hprd_2013.post_translational_modifications	NP_004224.1	81	NP_004224.1	-3.68	86	-14.691	0.040293	82	0.0750916	1007	0.922161
359492	KSHTPSPTSPKSYPS	CAP2	[311:T:O-phospho-L-threonine:Activity:MOD:00047]	ref_phosphosite_2013.site_data	NP_006357.1	304	NP_006357.1	4.53	311	-8.7011	\N	36	0.032967	1055	0.966117
119282	HLVYADEESSN	NU153	[90:D:Activity:Proteolysis]	ref_merops_2013.substrate_search	NP_005115.2	85	NP_005115.2	-0.172	90	-0.476	0.0576923	116	0.106227	971	0.889194
419061	QAQPRQDYLKGLSII	CDKAL1	[148:Y:O4'-phospho-L-tyrosine:Activity:MOD:00048]	ref_phosphosite_2013.site_data	NP_060244.2	141	NP_060244.2	3.87	148	\N	\N	1	0.000915751	1091	0.999084
64840	NDHLTSTTSSP	GEMI_HUMAN	[60:S:MOD:00046:Activity:O-phospho-L-serine]	ref_hprd_2013.post_translational_modifications	NP_056979.1	55	NP_056979.1	-2.14	60	-24.2853	0.0018315	4	0.003663	1088	0.996337
347444	KLNKKAASGEAKPKV	H1C	[113:S:O-phospho-L-serine:Activity:MOD:00046]	ref_phosphosite_2013.site_data	NP_005310.1	106	NP_005310.1	-6.87	113	-11.7853	0.0114469	25	0.0228938	1067	0.977106
2824	MSETAPLAP	H13	[4:T:O-phospho-L-threonine:MOD:00047]	mimosa.motif_annotation	NP_005311.1	1	NP_005311.1	3.57	4	-18.1695	\N	1	0.000915751	1091	0.999084
45930	<MSETAPLAP	H13_HUMAN	[4:T:MOD:00047:Activity:O-phospho-L-threonine]	ref_hprd_2013.post_translational_modifications	NP_005311.1	1	NP_005311.1	3.57	4	-18.1695	\N	1	0.000915751	1091	0.999084
168327	<MSETAPLAP	H13	[4:T:O-phospho-L-threonine:Activity:MOD:00047]	uniprot_2013.ref_uniprot_modifiedresiduedata	NP_005311.1	1	NP_005311.1	3.57	4	-18.1695	\N	1	0.000915751	1091	0.999084
347502	<MSETAPLAPTI	H1D	[4:T:O-phospho-L-threonine:Activity:MOD:00047]	ref_phosphosite_2013.site_data	NP_005311.1	1	NP_005311.1	3.57	4	-18.1695	\N	1	0.000915751	1091	0.999084
299356	NQYRALSSPERILPL	BTN2A2	[432:S:O-phospho-L-serine:Activity:MOD:00046]	ref_phosphosite_2013.site_data	NP_001184166.1	425	NP_001184166.1	0.065	432	\N	\N	7	0.00641026	1085	0.99359
391483	EDRFVRRKKKAAAAA	ABT1	[87:K:ubiquitinylated lysine:Activity:MOD:01148]	ref_phosphosite_2013.site_data	NP_037507.1	80	NP_037507.1	null	87	-23.7907	0.000457876	1	0.000915751	1091	0.999084
129896	SKAMGIMNSFV	H2B1J	[62:I:Activity:Proteolysis]	ref_merops_2013.substrate_search	NP_066402.2	57	NP_066402.2	3.76	62	\N	0.000915751	2	0.0018315	1090	0.998168
129902	SKAMGIMNSFV	H2B1J	[62:I:Activity:Proteolysis]	ref_merops_2013.substrate_search	NP_066402.2	57	NP_066402.2	3.76	62	\N	0.000915751	2	0.0018315	1090	0.998168
347607	ATPKKAKKAAGAKKA	H1B	[144:K:N6-acetyl-L-lysine:Activity:MOD:00064]	ref_phosphosite_2013.site_data	NP_005313.1	137	NP_005313.1	3.87	144	-5.6028	0.0279304	57	0.0521978	1033	0.945971
296521	LVKTEEETAQAVAAE	PGBD1	[223:T:O-phospho-L-threonine:Activity:MOD:00047]	ref_phosphosite_2013.site_data	NP_001171672.1	216	NP_001171672.1	-0.36	223	-21.8595	0.00503663	11	0.0100733	1081	0.989927
315968	DMAAQITKRKWEAAH	HLAA iso3	[168:K:ubiquitinylated lysine:Activity:MOD:01148]	ref_phosphosite_2013.site_data	NP_002107.3	161	NP_002107.3	-2.88	168	\N	\N	400	0.3663	572	0.52381
103819	FEDYKREVLEA	ABCF1	[829:R:Activity:Proteolysis]	ref_merops_2013.substrate_search	NP_001020262.1	824	NP_001020262.1	3.68	829	-24.2667	\N	2	0.0018315	1090	0.998168
59273	DLEPFTPTDQS	MDC1_HUMAN	[1664:T:MOD:00047:Activity:O-phospho-L-threonine]	ref_hprd_2013.post_translational_modifications	NP_055456.2	1659	NP_055456.2	-7.08	1664	-0.0013	0.0192308	40	0.03663	1051	0.962454
176494	DLEPFTPTDQS	MDC1	[1664:T:O-phospho-L-threonine:Activity:MOD:00047]	uniprot_2013.ref_uniprot_modifiedresiduedata	NP_055456.2	1659	NP_055456.2	-7.08	1664	-0.0013	0.0192308	40	0.03663	1051	0.962454
397572	ASDLEPFTPTDQSVT	MDC1	[1664:T:O-phospho-L-threonine:Activity:MOD:00047]	ref_phosphosite_2013.site_data	NP_055456.2	1657	NP_055456.2	-7.08	1664	-0.0013	0.0192308	40	0.03663	1051	0.962454
57518	LSNPAYRLLLA	DDR1_HUMAN	[513:Y:MOD:00048:Activity:O4'-phospho-L-tyrosine]	ref_hprd_2013.post_translational_modifications	NP_054700.2	508	NP_054700.2	3.88	513	\N	0.000457876	1	0.000915751	1091	0.999084
299585	SETTTASTAGSETTT	MUC22_HUMAN	[220:T:O-phospho-L-threonine:Activity:MOD:00047]	ref_phosphosite_2013.site_data	NP_001185744.1	213	NP_001185744.1	-0.632	220	\N	0.106227	208	0.190476	872	0.798535
299609	TGTRLTASSSVTMAP	MUC22_HUMAN	[1568:S:O-phospho-L-serine:Activity:MOD:00046]	ref_phosphosite_2013.site_data	NP_001185744.1	1561	NP_001185744.1	-4.43	1568	\N	0.0215201	47	0.0430403	1045	0.95696
426607	NLDRCSSSNPQMSS>	CCHCR1	[776:S:O-phospho-L-serine:Activity:MOD:00046]	ref_phosphosite_2013.site_data	NP_061925.2	769	NP_061925.2	-4.58	776	\N	0.240385	383	0.350733	638	0.584249
350172	YLENGKDKLERADPP	HLAB iso7	[202:K:ubiquitinylated lysine:Activity:MOD:01148]	ref_phosphosite_2013.site_data	NP_005505.2	195	NP_005505.2	1.72	202	\N	\N	287	0.262821	115	0.105311
166974	IPGPLSPVARG	PRC2A	[1219:S:O-phospho-L-serine:Activity:MOD:00046]	uniprot_2013.ref_uniprot_modifiedresiduedata	NP_004629.3	1214	NP_004629.3	3.18	1219	-12.6795	0.00549451	12	0.010989	1080	0.989011
82702	IPGPLSPVARG	PRC2A_HUMAN	[1219:S:MOD:00046:Activity:O-phospho-L-serine]	ref_hprd_2013.post_translational_modifications	NP_542417.2	1214	NP_542417.2	3.18	1219	-12.6795	0.00549451	12	0.010989	1080	0.989011
112884	SPLALSGDTRP	2B1F	[29:S:Activity:Proteolysis]	ref_merops_2013.substrate_search	NP_002115.2	24	NP_002115.2	-3.15	29	\N	\N	314	0.287546	87	0.0796703
462251	LQEKFAPKGPEEDHK	C6orf125	[118:K:N6-acetyl-L-lysine:Activity:MOD:00064]	ref_phosphosite_2013.site_data	NP_115716.1	111	NP_115716.1	1.13	118	\N	0.00503663	11	0.0100733	1081	0.989927
351563	QDVSDLTTVEREDSS	TAF11	[68:T:O-phospho-L-threonine:Activity:MOD:00047]	ref_phosphosite_2013.site_data	NP_005634.1	61	NP_005634.1	4.53	68	\N	0.021978	46	0.0421245	1045	0.95696
483709	CQGSPGASKAMLSCN	SCUBE3	[410:S:O-phospho-L-serine:Activity:MOD:00046]	ref_phosphosite_2013.site_data	NP_689966.2	403	NP_689966.2	2.29	410	\N	0.0132784	27	0.0247253	1064	0.974359
437845	PGKRRKDSEEEAASP	FANCE	[204:S:O-phospho-L-serine:Activity:MOD:00046]	ref_phosphosite_2013.site_data	NP_068741.1	197	NP_068741.1	3.75	204	-7.7871	0.0274725	52	0.047619	1036	0.948718
99528	KLYLPTGPRRG	CDN1A	[80:T:Activity:Proteolysis]	ref_merops_2013.substrate_search	NP_000380.1	75	NP_000380.1	-1.45	80	0.0384	0.0018315	4	0.003663	1088	0.996337
188369	<MASSLNE	OARD1	[2:A:N-acetyl-L-alanine:Activity:MOD:00050]	uniprot_2013.ref_uniprot_modifiedresiduedata	NP_659500.1	1	NP_659500.1	3.98	2	-14.492	0.000457876	1	0.000915751	1091	0.999084
290567	GGVTKWKSDVALNGR	C6orf132	[260:S:O-phospho-L-serine:Activity:MOD:00046]	ref_phosphosite_2013.site_data	NP_001157918.1	253	NP_001157918.1	2.18	260	\N	\N	50	0.0457875	1042	0.954212
421642	TADVYLEYIQRNLPE	MRPS10	[159:Y:O4'-phospho-L-tyrosine:Activity:MOD:00048]	ref_phosphosite_2013.site_data	NP_060611.2	152	NP_060611.2	4.62	159	-13.1298	\N	2	0.0018315	1090	0.998168
58324	APVSRSPPREQ	ZN318_HUMAN	[2243:S:MOD:00046:Activity:O-phospho-L-serine]	ref_hprd_2013.post_translational_modifications	NP_055160.2	2238	NP_055160.2	3.2	2243	-2.891	0.00641026	12	0.010989	1079	0.988095
176095	APVSRSPPREQ	ZN318	[2243:S:O-phospho-L-serine:Activity:MOD:00046]	uniprot_2013.ref_uniprot_modifiedresiduedata	NP_055160.2	2238	NP_055160.2	3.2	2243	-2.891	0.00641026	12	0.010989	1079	0.988095
395474	VKAPVSRSPPREQVI	ZNF318	[2243:S:O-phospho-L-serine:Activity:MOD:00046]	ref_phosphosite_2013.site_data	NP_055160.2	2236	NP_055160.2	3.2	2243	-2.891	0.00641026	12	0.010989	1079	0.988095
58338	KSSLVTPSISK	ZN318_HUMAN	[1292:T:MOD:00047:Activity:O-phospho-L-threonine]	ref_hprd_2013.post_translational_modifications	NP_055160.2	1287	NP_055160.2	-0.908	1292	3.6527	0.142399	241	0.220696	816	0.747253
129759	HEILSRDPLLL	XPO5	[386:R:Activity:Proteolysis]	ref_merops_2013.substrate_search	NP_065801.1	381	NP_065801.1	4	386	-14.3065	0.000457876	1	0.000915751	1091	0.999084
307092	PEDGMADYSDPSYVK	CDC5L	[459:Y:O4'-phospho-L-tyrosine:Activity:MOD:00048]	ref_phosphosite_2013.site_data	NP_001244.1	452	NP_001244.1	4.42	459	-7.5372	0.003663	8	0.00732601	1084	0.992674
422216	RCNRHVESIDKRHCS	LRRC1	[16:S:O-phospho-L-serine:Activity:MOD:00046]	ref_phosphosite_2013.site_data	NP_060684.4	9	NP_060684.4	-0.63	16	\N	\N	16	0.014652	1076	0.985348
329640	RRGAFNSKQLLYLEK	PTP4A1	[144:K:ubiquitinylated lysine:Activity:MOD:01148]	ref_phosphosite_2013.site_data	NP_003454.1	137	NP_003454.1	3.77	144	-19.8541	0.000457876	1	0.000915751	1091	0.999084
344247	DGLVKVGTLKKRLDK	MYO6	[845:T:O-phospho-L-threonine:Activity:MOD:00047]	ref_phosphosite_2013.site_data	NP_004990.3	838	NP_004990.3	4.52	845	\N	0.00320513	7	0.00641026	1085	0.99359
397024	NEKAEENTDQASPQE	midasin	[4534:T:O-phospho-L-threonine:Activity:MOD:00047]	ref_phosphosite_2013.site_data	NP_055426.1	4527	NP_055426.1	1.85	4534	\N	0.00549451	12	0.010989	1080	0.989011
396999	PYDVQLGYSVLSRGS	midasin	[2022:Y:O4'-phospho-L-tyrosine:Activity:MOD:00048]	ref_phosphosite_2013.site_data	NP_055426.1	2015	NP_055426.1	3.12	2022	\N	0.000457876	1	0.000915751	1091	0.999084
396993	RCSLPPSYCSKLVKV	midasin	[1242:Y:O4'-phospho-L-tyrosine:Activity:MOD:00048]	ref_phosphosite_2013.site_data	NP_055426.1	1235	NP_055426.1	4.21	1242	\N	0.00137363	3	0.00274725	1089	0.997253
407750	TENVEAASSGKVTRS	SRRP130	[304:S:O-phospho-L-serine:Activity:MOD:00046]	ref_phosphosite_2013.site_data	NP_056306.1	297	NP_056306.1	2.64	304	\N	0.000457876	1	0.000915751	1091	0.999084
80353	NVEAASSGKVT	PNISR_HUMAN	[304:S:MOD:00046:Activity:O-phospho-L-serine]	ref_hprd_2013.post_translational_modifications	NP_116259.2	299	NP_116259.2	2.64	304	\N	0.000457876	1	0.000915751	1091	0.999084
424314	SSSSGMFKKESDSII>	SLC16A10	[508:K:ubiquitinylated lysine:Activity:MOD:01148]	ref_phosphosite_2013.site_data	NP_061063.2	501	NP_061063.2	3.83	508	\N	0.0206044	45	0.0412088	1047	0.958791
324526	LFKGPNVYKKTVNSR	REV3	[1156:Y:O4'-phospho-L-tyrosine:Activity:MOD:00048]	ref_phosphosite_2013.site_data	NP_002903.3	1149	NP_002903.3	-1.52	1156	\N	0.040293	88	0.0805861	1004	0.919414
315095	AEKQLLYSENKTGSF	FRK	[133:S:O-phospho-L-serine:Activity:MOD:00046]	ref_phosphosite_2013.site_data	NP_002022.1	126	NP_002022.1	3.64	133	\N	0.00732601	14	0.0128205	1077	0.986264
324728	LLGSWTYTKTVSRPS	ROS	[145:T:O-phospho-L-threonine:Activity:MOD:00047]	ref_phosphosite_2013.site_data	NP_002935.2	138	NP_002935.2	3.99	145	\N	0.165293	293	0.268315	765	0.700549
309736	TLSTFKNTEISFQLG	FABP7	[61:T:O-phospho-L-threonine:Activity:MOD:00047]	ref_phosphosite_2013.site_data	NP_001437.1	54	NP_001437.1	3.8	61	\N	0.0119048	22	0.0201465	1068	0.978022
398262	YPNEGKTSKDGIIFS	KIAA0408	[331:S:O-phospho-L-serine:Activity:MOD:00046]	ref_phosphosite_2013.site_data	NP_055517.3	324	NP_055517.3	0.156	331	0.0004	\N	254	0.232601	694	0.635531
313604	RSGESFQSSCKYQCT	CTGF	[118:S:O-phospho-L-serine:Activity:MOD:00046]	ref_phosphosite_2013.site_data	NP_001892.1	111	NP_001892.1	-1.08	118	\N	0.00137363	3	0.00274725	1089	0.997253
52498	DLKESSNSVSN	HBS1L_HUMAN	[65:S:MOD:00046:Activity:O-phospho-L-serine]	ref_hprd_2013.post_translational_modifications	NP_006611.1	60	NP_006611.1	4.33	65	-2.85	0.00228938	5	0.00457875	1087	0.995421
156062	EIKERSPPLSP	AHI1	[1123:S:O-phospho-L-serine:Activity:MOD:00046]	uniprot_2013.ref_uniprot_modifiedresiduedata	NP_001128302.1	1118	NP_001128302.1	4.18	1123	-6.4419	0.00228938	5	0.00457875	1087	0.995421
278918	PPEIKERSPPLSPEE	AHI1	[1123:S:O-phospho-L-serine:Activity:MOD:00046]	ref_phosphosite_2013.site_data	NP_001128302.1	1116	NP_001128302.1	4.18	1123	-6.4419	0.00228938	5	0.00457875	1087	0.995421
68329	EIKERSPPLSP	AHI1_HUMAN	[1123:S:MOD:00046:Activity:O-phospho-L-serine]	ref_hprd_2013.post_translational_modifications	NP_060121.3	1118	NP_060121.3	4.18	1123	-6.4419	0.00228938	5	0.00457875	1087	0.995421
59807	GSRESSGSRKQ	BCLF1_HUMAN	[718:S:MOD:00046:Activity:O-phospho-L-serine]	ref_hprd_2013.post_translational_modifications	NP_055554.1	713	NP_055554.1	2.72	718	-4.2378	\N	575	0.526557	516	0.472527
59809	KSSATSGDIWP	BCLF1_HUMAN	[209:S:MOD:00046:Activity:O-phospho-L-serine]	ref_hprd_2013.post_translational_modifications	NP_055554.1	204	NP_055554.1	4.07	209	-8.7801	\N	1023	0.936813	0	0
365848	TEELMRKYEARLYIL	utrophin	[2355:Y:O4'-phospho-L-tyrosine:Activity:MOD:00048]	ref_phosphosite_2013.site_data	NP_009055.2	2348	NP_009055.2	-3.6	2355	\N	0.0018315	4	0.003663	1088	0.996337
445958	PGLLTAETFSWKSLK	ADGB_HUMAN	[716:T:O-phospho-L-threonine:Activity:MOD:00047]	ref_phosphosite_2013.site_data	NP_078970.3	709	NP_078970.3	-0.389	716	1.1284	0.00228938	5	0.00457875	1087	0.995421
405699	KAQKVSRSLTEGEMK	SASH1	[387:S:O-phospho-L-serine:Activity:MOD:00046]	ref_phosphosite_2013.site_data	NP_056093.3	380	NP_056093.3	3.15	387	-22.8395	0.00412088	7	0.00641026	1084	0.992674
44853	KELSESQVHMM	AKA12_HUMAN	[887:S:MOD:00046:Activity:O-phospho-L-serine]	ref_hprd_2013.post_translational_modifications	NP_005091.2	882	NP_005091.2	2.69	887	\N	0.014652	30	0.0274725	1061	0.971612
167823	KELSESQVHMM	AKA12	[887:S:O-phospho-L-serine:Activity:MOD:00046]	uniprot_2013.ref_uniprot_modifiedresiduedata	NP_005091.2	882	NP_005091.2	2.69	887	\N	0.014652	30	0.0274725	1061	0.971612
345122	VSKELSESQVHMMAA	AKAP12	[887:S:O-phospho-L-serine:Activity:MOD:00046]	ref_phosphosite_2013.site_data	NP_005091.2	880	NP_005091.2	2.69	887	\N	0.014652	30	0.0274725	1061	0.971612
226557	WPSPLMIKRSKKNSL	ER-alpha	[299:K:N6-acetyl-L-lysine:Activity:MOD:00064]	ref_phosphosite_2013.site_data	NP_000116.2	292	NP_000116.2	3.46	299	\N	0.000457876	1	0.000915751	1091	0.999084
499600	QKETQFHTELMAQAS	SYNE1	[6664:T:O-phospho-L-threonine:Activity:MOD:00047]	ref_phosphosite_2013.site_data	NP_892006.3	6657	NP_892006.3	3.12	6664	\N	0.00595238	13	0.0119048	1079	0.988095
17035	CIPTSSNIEQQ	OPRM_HUMAN	[358:S:MOD:00046:Activity:O-phospho-L-serine]	ref_hprd_2013.post_translational_modifications	NP_000905.3	353	NP_000905.3	4.51	358	\N	0.000457876	1	0.000915751	1091	0.999084
19395	CIPTSSNIEQQ	OPRM_HUMAN	[358:S:MOD:00046:Activity:O-phospho-L-serine]	ref_hprd_2013.post_translational_modifications	NP_001008504.2	353	NP_001008504.2	4.51	358	\N	0.000457876	1	0.000915751	1091	0.999084
16924	VRKPWTAVDTS	MPRI_HUMAN	[1107:T:MOD:00047:Activity:O-phospho-L-threonine]	ref_hprd_2013.post_translational_modifications	NP_000867.2	1102	NP_000867.2	2.58	1107	-0.2306	0.0119048	24	0.021978	1067	0.977106
233243	STVRKPWTAVDTSVD	IGF2R	[1107:T:O-phospho-L-threonine:Activity:MOD:00047]	ref_phosphosite_2013.site_data	NP_000867.2	1100	NP_000867.2	2.58	1107	-0.2306	0.0119048	24	0.021978	1067	0.977106
99322	SGTEASVVAPP	PLMN	[460:S:Activity:Proteolysis]	ref_merops_2013.substrate_search	NP_000292.1	455	NP_000292.1	0.621	460	\N	0.0201465	40	0.03663	1050	0.961538
99337	SGTEASVVAPP	PLMN	[460:S:Activity:Proteolysis]	ref_merops_2013.substrate_search	NP_000292.1	455	NP_000292.1	0.621	460	\N	0.0201465	40	0.03663	1050	0.961538
477723	LGQRPVKTADMDLAR	C6orf118	[328:T:O-phospho-L-threonine:Activity:MOD:00047]	ref_phosphosite_2013.site_data	NP_659417.2	321	NP_659417.2	0.367	328	-9.773	0.000457876	1	0.000915751	1091	0.999084
54218	ANQSDTSVSLS	FR1OP_HUMAN	[204:T:MOD:00047:Activity:O-phospho-L-threonine]	ref_hprd_2013.post_translational_modifications	NP_008976.1	199	NP_008976.1	3.98	204	-3.3623	0.0343407	67	0.0613553	1021	0.934982
171768	ANQSDTSVSLS	FR1OP	[204:T:O-phospho-L-threonine:Activity:MOD:00047]	uniprot_2013.ref_uniprot_modifiedresiduedata	NP_008976.1	199	NP_008976.1	3.98	204	-3.3623	0.0343407	67	0.0613553	1021	0.934982
365324	DEANQSDTSVSLSEP	FOP	[204:T:O-phospho-L-threonine:Activity:MOD:00047]	ref_phosphosite_2013.site_data	NP_008976.1	197	NP_008976.1	3.98	204	-3.3623	0.0343407	67	0.0613553	1021	0.934982
365329	SSLAGAPSLKDSESK	FOP	[301:S:O-phospho-L-serine:Activity:MOD:00046]	ref_phosphosite_2013.site_data	NP_008976.1	294	NP_008976.1	0.0757	301	-10.5311	0.0343407	67	0.0613553	1021	0.934982
253202	PPSPGGKSAYASGTT	afadin	[1187:S:O-phospho-L-serine:Activity:MOD:00046]	ref_phosphosite_2013.site_data	NP_001035089.1	1180	NP_001035089.1	-4.87	1187	-3.6328	0.00641026	12	0.010989	1079	0.988095
462799	PRQEVPMYTGSEPRQ	FAM120B	[452:Y:O4'-phospho-L-tyrosine:Activity:MOD:00048]	ref_phosphosite_2013.site_data	NP_115824.1	445	NP_115824.1	-5.5	452	\N	\N	60	0.0549451	1032	0.945055
15974	QKLVNTQDMSA	PMS2_HUMAN	[597:T:MOD:00047:Activity:O-phospho-L-threonine]	ref_hprd_2013.post_translational_modifications	NP_000526.1	592	NP_000526.1	-3.49	597	-0.8512	\N	10	0.00915751	1082	0.990842
231022	ICQKLVNTQDMSASQ	PMS2	[597:T:O-phospho-L-threonine:Activity:MOD:00047]	ref_phosphosite_2013.site_data	NP_000526.1	590	NP_000526.1	-3.49	597	-0.8512	\N	10	0.00915751	1082	0.990842
231020	SHGPSDPTDRAEVEK	PMS2	[485:T:O-phospho-L-threonine:Activity:MOD:00047]	ref_phosphosite_2013.site_data	NP_000526.1	478	NP_000526.1	-7.23	485	0.8267	\N	177	0.162088	880	0.805861
358829	RVLSTVHTHSSVKSV	JTV1	[154:T:O-phospho-L-threonine:Activity:MOD:00047]	ref_phosphosite_2013.site_data	NP_006294.2	147	NP_006294.2	1.43	154	-18.898	0.000457876	1	0.000915751	1091	0.999084
358829	RVLSTVHTHSSVKSV	JTV1	[154:T:O-phospho-L-threonine:Activity:MOD:00047]	ref_phosphosite_2013.site_data	NP_006294.2	147	NP_006294.2	-4.28	154	\N	0.00595238	13	0.0119048	1079	0.988095
461319	ELTHPTHSPGQSSPR	USP42	[427:S:O-phospho-L-serine:Activity:MOD:00046]	ref_phosphosite_2013.site_data	NP_115548.1	420	NP_115548.1	2.67	427	\N	0.000915751	2	0.0018315	1090	0.998168
79141	APEGLSPAPPA	UBP42_HUMAN	[856:S:MOD:00046:Activity:O-phospho-L-serine]	ref_hprd_2013.post_translational_modifications	NP_115548.1	851	NP_115548.1	2.1	856	\N	\N	149	0.136447	935	0.856227
186187	APEGLSPAPPA	UBP42	[856:S:O-phospho-L-serine:Activity:MOD:00046]	uniprot_2013.ref_uniprot_modifiedresiduedata	NP_115548.1	851	NP_115548.1	2.1	856	\N	\N	149	0.136447	935	0.856227
461328	AEAPEGLSPAPPARS	USP42	[856:S:O-phospho-L-serine:Activity:MOD:00046]	ref_phosphosite_2013.site_data	NP_115548.1	849	NP_115548.1	2.1	856	\N	\N	149	0.136447	935	0.856227
271781	IYKNGTSKKGGQAPA	SCIN	[500:K:N6-methyl-L-lysine:Activity:MOD:00085]	ref_phosphosite_2013.site_data	NP_001106177.1	493	NP_001106177.1	-3.65	500	-19.8961	0.00686813	15	0.0137363	1077	0.986264
44193	PTPSSTPVSPL	ETV1_HUMAN	[143:T:MOD:00047:Activity:O-phospho-L-threonine]	ref_hprd_2013.post_translational_modifications	NP_004947.2	138	NP_004947.2	4.28	143	\N	0.000457876	1	0.000915751	1091	0.999084
100931	PAPVPPGEDSK	IL6	[32:P:Activity:Proteolysis]	ref_merops_2013.substrate_search	NP_000591.1	27	NP_000591.1	-2.76	32	3.1604	0.018315	40	0.03663	1052	0.96337
459456	NTEILNRSDIVEIPL	STK31	[125:S:O-phospho-L-serine:Activity:MOD:00046]	ref_phosphosite_2013.site_data	NP_113602.2	118	NP_113602.2	3.55	125	-12.6952	\N	5	0.00457875	1087	0.995421
475236	PFPPTVPTKAYDSTV	C7orf31	[187:T:O-phospho-L-threonine:Activity:MOD:00047]	ref_phosphosite_2013.site_data	NP_620166.3	180	NP_620166.3	null	187	-3.4082	\N	516	0.472527	261	0.239011
334305	ISNPLTSSQPIDDEI	RA70	[253:S:O-phospho-L-serine:Activity:MOD:00046]	ref_phosphosite_2013.site_data	NP_003921.2	246	NP_003921.2	0.642	253	-16.3152	0.00915751	20	0.018315	1072	0.981685
499319	KNEVAQLKQLLLTHK	CREB5	[432:K:ubiquitinylated lysine:Activity:MOD:01148]	ref_phosphosite_2013.site_data	NP_878901.2	425	NP_878901.2	4.58	432	-19.019	0.000457876	1	0.000915751	1091	0.999084
424563	EKSCTKPSPSKKRCS	anillin	[65:S:O-phospho-L-serine:Activity:MOD:00046]	ref_phosphosite_2013.site_data	NP_061155.2	58	NP_061155.2	3.26	65	-8.9128	0.121337	231	0.211538	844	0.772894
38864	DKEADSLRGNI	CDK13_HUMAN	[624:S:MOD:00046:Activity:O-phospho-L-serine]	ref_hprd_2013.post_translational_modifications	NP_003709.3	619	NP_003709.3	4.43	624	-3.6613	0.000457876	1	0.000915751	1091	0.999084
332275	PEDKEADSLRGNISV	CDK13	[624:S:O-phospho-L-serine:Activity:MOD:00046]	ref_phosphosite_2013.site_data	NP_003709.3	617	NP_003709.3	4.43	624	-3.6613	0.000457876	1	0.000915751	1091	0.999084
402684	LAAMASPSRNSQSRR	HECW1	[26:S:O-phospho-L-serine:Activity:MOD:00046]	ref_phosphosite_2013.site_data	NP_055867.3	19	NP_055867.3	4.03	26	\N	0.0151099	31	0.0283883	1060	0.970696
483495	EKEERTKKEMIDFPY	ABCA13	[2871:K:N6-acetyl-L-lysine:Activity:MOD:00064]	ref_phosphosite_2013.site_data	NP_689914.2	2864	NP_689914.2	-1.62	2871	\N	0.0105311	21	0.0192308	1070	0.979853
346604	AHWAQKGSHQISLDN	EGFR	[1162:S:O-phospho-L-serine:Activity:MOD:00046]	ref_phosphosite_2013.site_data	NP_005219.2	1155	NP_005219.2	-8.53	1162	\N	0.00412088	9	0.00824176	1083	0.991758
410504	TYLESPLSSETTQLS	MRPS17	[111:S:O-phospho-L-serine:Activity:MOD:00046]	ref_phosphosite_2013.site_data	NP_057053.1	104	NP_057053.1	0.542	111	\N	0.0352564	69	0.0631868	1019	0.93315
312563	KKRVEDAYILTCNVS	CCT-zeta	[229:Y:O4'-phospho-L-tyrosine:Activity:MOD:00048]	ref_phosphosite_2013.site_data	NP_001753.1	222	NP_001753.1	4.04	229	-7.4021	0.0453297	97	0.0888278	994	0.910256
465464	CCKSVGEYEVHKGGY	ZNF479	[135:Y:O4'-phospho-L-tyrosine:Activity:MOD:00048]	ref_phosphosite_2013.site_data	NP_150376.1	128	NP_150376.1	-5.98	135	\N	\N	394	0.360806	534	0.489011
99856	GGVPGGVFYPG	ELN	[40:G:Activity:Proteolysis]	ref_merops_2013.substrate_search	NP_000492.2	35	NP_000492.2	2.89	40	-3.7802	0.000457876	1	0.000915751	1091	0.999084
99882	GGVPGGVFYPG	ELN	[40:G:Activity:Proteolysis]	ref_merops_2013.substrate_search	NP_000492.2	35	NP_000492.2	2.89	40	-3.7802	0.000457876	1	0.000915751	1091	0.999084
99883	GGVPGGVFYPG	ELN	[40:G:Activity:Proteolysis]	ref_merops_2013.substrate_search	NP_000492.2	35	NP_000492.2	2.89	40	-3.7802	0.000457876	1	0.000915751	1091	0.999084
99884	GGVPGGVFYPG	ELN	[40:G:Activity:Proteolysis]	ref_merops_2013.substrate_search	NP_000492.2	35	NP_000492.2	2.89	40	-3.7802	0.000457876	1	0.000915751	1091	0.999084
46108	AAERESFERTQ	HIP1_HUMAN	[35:S:MOD:00046:Activity:O-phospho-L-serine]	ref_hprd_2013.post_translational_modifications	NP_005329.3	30	NP_005329.3	3.79	35	-15.3587	\N	35	0.0320513	1057	0.967949
49317	KKGIEKNLGIG	MDHM_HUMAN	[301:K:MOD:00064:Activity:N6-acetyl-L-lysine]	ref_hprd_2013.post_translational_modifications	NP_005909.2	296	NP_005909.2	2.84	301	-13.4249	0.0228938	48	0.043956	1043	0.955128
354368	LGKKGIEKNLGIGKV	MDH2	[301:K:N6-acetyl-L-lysine:Activity:MOD:00064]	ref_phosphosite_2013.site_data	NP_005909.2	294	NP_005909.2	2.84	301	-13.4249	0.0228938	48	0.043956	1043	0.955128
354388	LGKKGIEKNLGIGKV	MDH2	[301:K:ubiquitinylated lysine:Activity:MOD:01148]	ref_phosphosite_2013.site_data	NP_005909.2	294	NP_005909.2	2.84	301	-13.4249	0.0228938	48	0.043956	1043	0.955128
34833	LTPSPTTQVET	PTN12_HUMAN	[573:T:MOD:00047:Activity:O-phospho-L-threonine]	ref_hprd_2013.post_translational_modifications	NP_002826.3	568	NP_002826.3	0.759	573	\N	0.342949	389	0.356227	523	0.478938
323469	VSLTPSPTTQVETPD	PTP-PEST	[573:T:O-phospho-L-threonine:Activity:MOD:00047]	ref_phosphosite_2013.site_data	NP_002826.3	566	NP_002826.3	0.759	573	\N	0.342949	389	0.356227	523	0.478938
252944	VYAKIQATHKQRELA	CG063_HUMAN	[825:T:O-phospho-L-threonine:Activity:MOD:00047]	ref_phosphosite_2013.site_data	NP_001034795.2	818	NP_001034795.2	3.6	825	-10.5208	0.0100733	22	0.0201465	1070	0.979853
80836	ANSKISALKGS	GTPBA_HUMAN	[78:S:MOD:00046:Activity:O-phospho-L-serine]	ref_hprd_2013.post_translational_modifications	NP_149098.2	73	NP_149098.2	1.71	78	-4.2137	0.00503663	11	0.0100733	1081	0.989927
80836	ANSKISALKGS	GTPBA_HUMAN	[78:S:MOD:00046:Activity:O-phospho-L-serine]	ref_hprd_2013.post_translational_modifications	NP_149098.2	73	NP_149098.2	1.61	78	-4.2137	0.000457876	1	0.000915751	1091	0.999084
425268	PTPVRSISTVNLSEN	IRTKS	[422:S:O-phospho-L-serine:Activity:MOD:00046]	ref_phosphosite_2013.site_data	NP_061330.2	415	NP_061330.2	4.62	422	-19.8105	0.000457876	1	0.000915751	1091	0.999084
176263	AITDISPKQST	ZKSC5	[335:S:O-phospho-L-serine:Activity:MOD:00046]	uniprot_2013.ref_uniprot_modifiedresiduedata	NP_055384.1	330	NP_055384.1	1.36	335	\N	0.000457876	1	0.000915751	1091	0.999084
396559	LDAITDISPKQSTHG	ZFP95	[335:S:O-phospho-L-serine:Activity:MOD:00046]	ref_phosphosite_2013.site_data	NP_055384.1	328	NP_055384.1	1.36	335	\N	0.000457876	1	0.000915751	1091	0.999084
232481	DSQNSKDSETHKALS	CYP3A7	[284:S:O-phospho-L-serine:Activity:MOD:00046]	ref_phosphosite_2013.site_data	NP_000756.2	277	NP_000756.2	-0.439	284	\N	0.000457876	1	0.000915751	1091	0.999084
479935	SKHQRVHTGEGEAP>	ZSCAN21	[467:T:O-phospho-L-threonine:Activity:MOD:00047]	ref_phosphosite_2013.site_data	NP_666019.1	460	NP_666019.1	-0.0779	467	\N	0.0018315	4	0.003663	1088	0.996337
328142	LAELNGGRGHASRRP	TRIP6	[111:R:5-methyl-L-arginine:Activity:MOD:00277]	ref_phosphosite_2013.site_data	NP_003293.2	104	NP_003293.2	3	111	\N	0.0119048	26	0.0238095	1066	0.97619
328142	LAELNGGRGHASRRP	TRIP6	[111:R:5-methyl-L-arginine:Activity:MOD:00277]	ref_phosphosite_2013.site_data	NP_003293.2	104	NP_003293.2	-5.12	111	\N	0.00549451	12	0.010989	1080	0.989011
484081	PEAGAAHKPRARLAA	LRWD1	[224:K:ubiquitinylated lysine:Activity:MOD:01148]	ref_phosphosite_2013.site_data	NP_690852.1	217	NP_690852.1	1.33	224	-17.7258	0.0416667	85	0.0778388	1004	0.919414
470420	MLQTKDGKMPSEIAK	ASZ1	[216:K:N6-acetyl-L-lysine:Activity:MOD:00064]	ref_phosphosite_2013.site_data	NP_570124.1	209	NP_570124.1	2.81	216	-8.1857	0.18315	280	0.25641	752	0.688645
82276	NSIQISDKTKR	WNT16_HUMAN	[260:S:MOD:00046:Activity:O-phospho-L-serine]	ref_hprd_2013.post_translational_modifications	NP_476509.1	255	NP_476509.1	4.26	260	\N	0.00641026	14	0.0128205	1078	0.987179
468644	YENSIQISDKTKRKM	WNT16	[260:S:O-phospho-L-serine:Activity:MOD:00046]	ref_phosphosite_2013.site_data	NP_476509.1	253	NP_476509.1	4.26	260	\N	0.00641026	14	0.0128205	1078	0.987179
245633	LSPRQPTSTHPVATP	PODXL	[194:S:O-phospho-L-serine:Activity:MOD:00046]	ref_phosphosite_2013.site_data	NP_001018121.1	187	NP_001018121.1	-3.8	194	\N	\N	462	0.423077	433	0.39652
303876	GSMAQEGSPGRAPIN	TMEM139	[155:S:O-phospho-L-serine:Activity:MOD:00046]	ref_phosphosite_2013.site_data	NP_001229702.1	148	NP_001229702.1	-2.92	155	-0.7016	0.000457876	1	0.000915751	1091	0.999084
88080	MAQEGSPGRAP	TM139_HUMAN	[155:S:MOD:00046:Activity:O-phospho-L-serine]	ref_hprd_2013.post_translational_modifications	NP_699176.1	150	NP_699176.1	-2.92	155	-0.7016	0.000457876	1	0.000915751	1091	0.999084
68700	LLEDPYPMVRS	CNDG2_HUMAN	[389:Y:MOD:00048:Activity:O4'-phospho-L-tyrosine]	ref_hprd_2013.post_translational_modifications	NP_060230.5	384	NP_060230.5	2.62	389	-8.0394	0.000915751	2	0.0018315	1090	0.998168
334650	SEPSEITSPIQAQDV	myomesin 2	[601:S:O-phospho-L-serine:Activity:MOD:00046]	ref_phosphosite_2013.site_data	NP_003961.2	594	NP_003961.2	3.19	601	\N	0.00137363	3	0.00274725	1089	0.997253
119435	QCLYSACPIFT	DEFB1	[48:A:Activity:Proteolysis]	ref_merops_2013.substrate_search	NP_005209.1	43	NP_005209.1	null	48	-0.0015	0.00320513	7	0.00641026	1085	0.99359
119433	DHYNCVSSGGQ	DEFB1	[38:V:Activity:Proteolysis]	ref_merops_2013.substrate_search	NP_005209.1	33	NP_005209.1	null	38	-4.8641	0.0283883	54	0.0494505	1034	0.946886
259923	SFPKECCSQGPTAHP	SgK223	[313:S:O-phospho-L-serine:Activity:MOD:00046]	ref_phosphosite_2013.site_data	NP_001074295.1	306	NP_001074295.1	2.33	313	\N	0.00732601	16	0.014652	1076	0.985348
419637	ISKNRVHYMKFTKGK	PINX1	[126:Y:O4'-phospho-L-tyrosine:Activity:MOD:00048]	ref_phosphosite_2013.site_data	NP_060354.4	119	NP_060354.4	3.71	126	\N	0.000457876	1	0.000915751	1091	0.999084
312265	GCLLDFLKTDEGSRL	Blk	[325:K:ubiquitinylated lysine:Activity:MOD:01148]	ref_phosphosite_2013.site_data	NP_001706.2	318	NP_001706.2	4.2	325	\N	0.000457876	1	0.000915751	1091	0.999084
50544	KDASTSPPNRE	PCM1_HUMAN	[159:S:MOD:00046:Activity:O-phospho-L-serine]	ref_hprd_2013.post_translational_modifications	NP_006188.3	154	NP_006188.3	2.76	159	-4.9507	0.391941	458	0.419414	199	0.182234
170184	KDASTSPPNRE	PCM1	[159:S:O-phospho-L-serine:Activity:MOD:00046]	uniprot_2013.ref_uniprot_modifiedresiduedata	NP_006188.3	154	NP_006188.3	2.76	159	-4.9507	0.391941	458	0.419414	199	0.182234
50544	KDASTSPPNRE	PCM1_HUMAN	[159:S:MOD:00046:Activity:O-phospho-L-serine]	ref_hprd_2013.post_translational_modifications	NP_006188.3	154	NP_006188.3	0.692	159	-4.9507	0.417582	400	0.3663	256	0.234432
170184	KDASTSPPNRE	PCM1	[159:S:O-phospho-L-serine:Activity:MOD:00046]	uniprot_2013.ref_uniprot_modifiedresiduedata	NP_006188.3	154	NP_006188.3	0.692	159	-4.9507	0.417582	400	0.3663	256	0.234432
295498	NSGAYPQKPLRNQGV	SH2D4A	[303:K:N6-acetyl-L-lysine:Activity:MOD:00064]	ref_phosphosite_2013.site_data	NP_001167630.1	296	NP_001167630.1	0.539	303	\N	0.0164835	34	0.0311355	1057	0.967949
279788	SQDCPMETRMYATQK	SLC18A1	[499:T:O-phospho-L-threonine:Activity:MOD:00047]	ref_phosphosite_2013.site_data	NP_001129163.1	492	NP_001129163.1	3.25	499	-17.8684	\N	9	0.00824176	1083	0.991758
435857	RIQVSSEKEAAPDAG	DBC-1	[287:K:N6-acetyl-L-lysine:Activity:MOD:00064]	ref_phosphosite_2013.site_data	NP_066997.3	280	NP_066997.3	4.21	287	-22.7586	0.00137363	3	0.00274725	1089	0.997253
435886	RIQVSSEKEAAPDAG	DBC-1	[287:K:ubiquitinylated lysine:Activity:MOD:01148]	ref_phosphosite_2013.site_data	NP_066997.3	280	NP_066997.3	4.21	287	-22.7586	0.00137363	3	0.00274725	1089	0.997253
482915	SQSEDLGRKPMESSS	CDCA2	[813:R:5-methyl-L-arginine:Activity:MOD:00277]	ref_phosphosite_2013.site_data	NP_689775.2	806	NP_689775.2	1.92	813	-1.2339	0.000457876	1	0.000915751	1091	0.999084
70886	KSVLCSTPTIN	TOPK_HUMAN	[23:S:MOD:00046:Activity:O-phospho-L-serine]	ref_hprd_2013.post_translational_modifications	NP_060962.2	18	NP_060962.2	0.324	23	-1.3948	0.00137363	3	0.00274725	1089	0.997253
424193	KKKSVLCSTPTINIP	PBK	[23:S:O-phospho-L-serine:Activity:MOD:00046]	ref_phosphosite_2013.site_data	NP_060962.2	16	NP_060962.2	0.324	23	-1.3948	0.00137363	3	0.00274725	1089	0.997253
487298	RRKRNQMTPDFSRQS	FBXO16	[255:T:O-phospho-L-threonine:Activity:MOD:00047]	ref_phosphosite_2013.site_data	NP_758954.1	248	NP_758954.1	0.58	255	-14.3367	0.0760073	130	0.119048	944	0.864469
315679	PNSQKAVKALGDQIL	GTF2E2	[183:K:ubiquitinylated lysine:Activity:MOD:01148]	ref_phosphosite_2013.site_data	NP_002086.1	176	NP_002086.1	3.84	183	-13.6889	0.0018315	4	0.003663	1088	0.996337
231308	RCAVEERKACVRKSV	WRN	[32:K:N6-acetyl-L-lysine:Activity:MOD:00064]	ref_phosphosite_2013.site_data	NP_000544.2	25	NP_000544.2	3.75	32	-8.748	0.00137363	3	0.00274725	1089	0.997253
231332	KKLLLPSSKTVSSGT	WRN	[1079:S:O-phospho-L-serine:Activity:MOD:00046]	ref_phosphosite_2013.site_data	NP_000544.2	1072	NP_000544.2	1.75	1079	-0.0026	0.0164835	36	0.032967	1056	0.967033
231332	KKLLLPSSKTVSSGT	WRN	[1079:S:O-phospho-L-serine:Activity:MOD:00046]	ref_phosphosite_2013.site_data	NP_000544.2	1072	NP_000544.2	-2.99	1079	\N	\N	14	0.0128205	1078	0.987179
17955	HLFSSTENLAA	RFIP1_HUMAN	[358:T:MOD:00047:Activity:O-phospho-L-threonine]	ref_hprd_2013.post_translational_modifications	NP_001002814.2	353	NP_001002814.2	2.84	358	-6.6296	0.00549451	12	0.010989	1080	0.989011
236558	KKHLFSSTENLAAGS	Rab11FIP1	[358:T:O-phospho-L-threonine:Activity:MOD:00047]	ref_phosphosite_2013.site_data	NP_001002814.2	351	NP_001002814.2	2.84	358	-6.6296	0.00549451	12	0.010989	1080	0.989011
290166	DDWGSTPTEQGRPRT	DDHD2	[186:T:O-phospho-L-threonine:Activity:MOD:00047]	ref_phosphosite_2013.site_data	NP_001157704.1	179	NP_001157704.1	3.44	186	-7.3516	0.220238	357	0.326923	673	0.6163
477851	SQTRSESSSQADTSK	ADAM32	[753:S:O-phospho-L-serine:Activity:MOD:00046]	ref_phosphosite_2013.site_data	NP_659441.3	746	NP_659441.3	2.67	753	\N	0.00412088	9	0.00824176	1083	0.991758
122421	CWLPLRASFPQ	LYPA1	[149:R:Activity:Proteolysis]	ref_merops_2013.substrate_search	NP_006321.1	144	NP_006321.1	2.75	149	-0.0359	0.000457876	1	0.000915751	1091	0.999084
394412	RVSLANLKPNPGSKK	MRPL15	[28:K:ubiquitinylated lysine:Activity:MOD:01148]	ref_phosphosite_2013.site_data	NP_054894.1	21	NP_054894.1	1.13	28	-33.5472	\N	10	0.00915751	1082	0.990842
358372	EMSFPGRTESRSSGL	ORP1	[373:T:O-phospho-L-threonine:Activity:MOD:00047]	ref_phosphosite_2013.site_data	NP_006260.1	366	NP_006260.1	1.01	373	\N	0.00824176	16	0.014652	1075	0.984432
77126	IGLDESELDSE	TGS1_HUMAN	[85:S:MOD:00046:Activity:O-phospho-L-serine]	ref_hprd_2013.post_translational_modifications	NP_079107.6	80	NP_079107.6	2.67	85	-5.7431	0.000915751	2	0.0018315	1090	0.998168
184440	IGLDESELDSE	TGS1	[85:S:O-phospho-L-serine:Activity:MOD:00046]	uniprot_2013.ref_uniprot_modifiedresiduedata	NP_079107.6	80	NP_079107.6	2.67	85	-5.7431	0.000915751	2	0.0018315	1090	0.998168
446590	KGIGLDESELDSEAE	PIMT	[85:S:O-phospho-L-serine:Activity:MOD:00046]	ref_phosphosite_2013.site_data	NP_079107.6	78	NP_079107.6	2.67	85	-5.7431	0.000915751	2	0.0018315	1090	0.998168
77131	PHASGTDGDES	TGS1_HUMAN	[407:T:MOD:00047:Activity:O-phospho-L-threonine]	ref_hprd_2013.post_translational_modifications	NP_079107.6	402	NP_079107.6	-3.94	407	0.3198	0.0018315	4	0.003663	1088	0.996337
184445	PHASGTDGDES	TGS1	[407:T:O-phospho-L-threonine:Activity:MOD:00047]	uniprot_2013.ref_uniprot_modifiedresiduedata	NP_079107.6	402	NP_079107.6	-3.94	407	0.3198	0.0018315	4	0.003663	1088	0.996337
446602	DRPHASGTDGDESEE	PIMT	[407:T:O-phospho-L-threonine:Activity:MOD:00047]	ref_phosphosite_2013.site_data	NP_079107.6	400	NP_079107.6	-3.94	407	0.3198	0.0018315	4	0.003663	1088	0.996337
303468	KGLQREQSSSEDTDA	PDE7A	[459:S:O-phospho-L-serine:Activity:MOD:00046]	ref_phosphosite_2013.site_data	NP_001229247.1	452	NP_001229247.1	4.46	459	\N	0.00137363	3	0.00274725	1089	0.997253
490038	EWPTLSIYELIALLK	CNBD1	[332:Y:O4'-phospho-L-tyrosine:Activity:MOD:00048]	ref_phosphosite_2013.site_data	NP_775809.1	325	NP_775809.1	1.27	332	0.0769	0.00320513	7	0.00641026	1085	0.99359
33417	QTQPATPSLWK	NBN_HUMAN	[497:T:MOD:00047:Activity:O-phospho-L-threonine]	ref_hprd_2013.post_translational_modifications	NP_002476.2	492	NP_002476.2	-7.18	497	0.4463	0.0018315	4	0.003663	1088	0.996337
319997	LEQTQPATPSLWKNK	NBS1	[497:T:O-phospho-L-threonine:Activity:MOD:00047]	ref_phosphosite_2013.site_data	NP_002476.2	490	NP_002476.2	-7.18	497	0.4463	0.0018315	4	0.003663	1088	0.996337
388587	KEKECSSTCDKNEEK	RAD54B	[610:T:O-phospho-L-threonine:Activity:MOD:00047]	ref_phosphosite_2013.site_data	NP_036547.1	603	NP_036547.1	-1.74	610	-31.8796	0.000457876	1	0.000915751	1091	0.999084
59954	ECEDGTYSPEI	PTSS1_HUMAN	[423:T:MOD:00047:Activity:O-phospho-L-threonine]	ref_hprd_2013.post_translational_modifications	NP_055569.1	418	NP_055569.1	3.4	423	-13.0398	0.0105311	23	0.0210623	1069	0.978938
399016	YSECEDGTYSPEISW	PTDSS1	[423:T:O-phospho-L-threonine:Activity:MOD:00047]	ref_phosphosite_2013.site_data	NP_055569.1	416	NP_055569.1	3.4	423	-13.0398	0.0105311	23	0.0210623	1069	0.978938
81755	RLAADTVFVGT	TSYL5_HUMAN	[120:T:MOD:00047:Activity:O-phospho-L-threonine]	ref_hprd_2013.post_translational_modifications	NP_277047.2	115	NP_277047.2	3.43	120	-2.746	\N	307	0.281136	716	0.655678
466266	SERLAADTVFVGTAG	TSPYL5	[120:T:O-phospho-L-threonine:Activity:MOD:00047]	ref_phosphosite_2013.site_data	NP_277047.2	113	NP_277047.2	3.43	120	-2.746	\N	307	0.281136	716	0.655678
64890	DKDDDSLPAET	UBR5_HUMAN	[2011:S:MOD:00046:Activity:O-phospho-L-serine]	ref_hprd_2013.post_translational_modifications	NP_056986.2	2006	NP_056986.2	3.26	2011	\N	0.00228938	5	0.00457875	1087	0.995421
410036	LNDKDDDSLPAETGQ	UBR5	[2011:S:O-phospho-L-serine:Activity:MOD:00046]	ref_phosphosite_2013.site_data	NP_056986.2	2004	NP_056986.2	3.26	2011	\N	0.00228938	5	0.00457875	1087	0.995421
47831	QPAPVSPQQKS	KLF10_HUMAN	[249:S:MOD:00046:Activity:O-phospho-L-serine]	ref_hprd_2013.post_translational_modifications	NP_005646.1	244	NP_005646.1	3.16	249	\N	0.0338828	66	0.0604396	1022	0.935897
169100	QPAPVSPQQKS	KLF10	[249:S:O-phospho-L-serine:Activity:MOD:00046]	uniprot_2013.ref_uniprot_modifiedresiduedata	NP_005646.1	244	NP_005646.1	3.16	249	\N	0.0338828	66	0.0604396	1022	0.935897
351686	RSQPAPVSPQQKSVL	KLF10	[249:S:O-phospho-L-serine:Activity:MOD:00046]	ref_phosphosite_2013.site_data	NP_005646.1	242	NP_005646.1	3.16	249	\N	0.0338828	66	0.0604396	1022	0.935897
291056	QDCGEPASPAASISR	FZD6	[620:S:O-phospho-L-serine:Activity:MOD:00046]	ref_phosphosite_2013.site_data	NP_001158087.1	613	NP_001158087.1	3.22	620	\N	0.0123626	25	0.0228938	1066	0.97619
440855	HVDYRTVSNLILTGP	Deptor	[389:S:O-phospho-L-serine:Activity:MOD:00046]	ref_phosphosite_2013.site_data	NP_073620.2	382	NP_073620.2	4.47	389	-33.6104	0.373626	448	0.410256	460	0.421245
60835	AQLAPTKVTQP	ZHX2_HUMAN	[355:T:MOD:00047:Activity:O-phospho-L-threonine]	ref_hprd_2013.post_translational_modifications	NP_055758.1	350	NP_055758.1	4.3	355	-16.7704	0.000457876	1	0.000915751	1091	0.999084
401142	LPAQLAPTKVTQPIL	ZHX2	[355:T:O-phospho-L-threonine:Activity:MOD:00047]	ref_phosphosite_2013.site_data	NP_055758.1	348	NP_055758.1	4.3	355	-16.7704	0.000457876	1	0.000915751	1091	0.999084
464458	PYLKEKSSATVYFQT	FAM83A	[134:S:O-phospho-L-serine:Activity:MOD:00046]	ref_phosphosite_2013.site_data	NP_116288.2	127	NP_116288.2	-1.75	134	-23.2667	0.000457876	1	0.000915751	1091	0.999084
394104	DRMKIGASLADVDPM	ATAD2	[410:S:O-phospho-L-serine:Activity:MOD:00046]	ref_phosphosite_2013.site_data	NP_054828.2	403	NP_054828.2	4.28	410	-6.9427	0.000915751	2	0.0018315	1090	0.998168
262827	FVKCADMKDRRMHHG	KLH38_HUMAN	[508:K:N6-methyl-L-lysine:Activity:MOD:00085]	ref_phosphosite_2013.site_data	NP_001075144.2	501	NP_001075144.2	3.14	508	\N	0.0934066	164	0.150183	908	0.831502
482390	GCNSTLIKHQRIHTG	ZNF572	[317:K:ubiquitinylated lysine:Activity:MOD:01148]	ref_phosphosite_2013.site_data	NP_689625.2	310	NP_689625.2	0.611	317	-16.009	0.0100733	22	0.0201465	1070	0.979853
482384	IKHQRIHTGEKPYQC	ZNF572	[323:T:O-phospho-L-threonine:Activity:MOD:00047]	ref_phosphosite_2013.site_data	NP_689625.2	316	NP_689625.2	2.31	323	-10.576	0.00320513	7	0.00641026	1085	0.99359
459471	DVQDVMFYSILAMLR	MLZE	[343:Y:O4'-phospho-L-tyrosine:Activity:MOD:00048]	ref_phosphosite_2013.site_data	NP_113603.1	336	NP_113603.1	1.17	343	\N	0.0114469	23	0.0210623	1068	0.978022
327311	SRRVSPGYVPACRAE	TG	[1165:Y:O4'-phospho-L-tyrosine:Activity:MOD:00048]	ref_phosphosite_2013.site_data	NP_003226.4	1158	NP_003226.4	-0.878	1165	\N	0.00915751	16	0.014652	1074	0.983516
36898	PYEFSRKVPTF	THYG_HUMAN	[2676:R:proteolytic cleavage]	ref_hprd_2013.post_translational_modifications	NP_003226.4	2671	NP_003226.4	-3.86	2676	\N	0.000915751	2	0.0018315	1090	0.998168
115746	PYEFSRKVPTF	THYG	[2676:R:Activity:Proteolysis]	ref_merops_2013.substrate_search	NP_003226.4	2671	NP_003226.4	-3.86	2676	\N	0.000915751	2	0.0018315	1090	0.998168
94102	LIEPDTPGRVP	PLEC_HUMAN	[4539:T:MOD:00047:Activity:O-phospho-L-threonine]	ref_hprd_2013.post_translational_modifications	NP_958782.1	4534	NP_958782.1	-9.03	4539	\N	\N	22	0.0201465	1070	0.979853
503550	GGLIEPDTPGRVPLD	plectin 1	[4539:T:O-phospho-L-threonine:Activity:MOD:00047]	ref_phosphosite_2013.site_data	NP_958782.1	4532	NP_958782.1	-9.03	4539	\N	\N	22	0.0201465	1070	0.979853
94172	LGSVRTLLQGS	PLEC_HUMAN	[3486:T:MOD:00047:Activity:O-phospho-L-threonine]	ref_hprd_2013.post_translational_modifications	NP_958782.1	3481	NP_958782.1	-4.94	3486	\N	0.0302198	56	0.0512821	1031	0.944139
503502	SELGSVRTLLQGSGC	plectin 1	[3486:T:O-phospho-L-threonine:Activity:MOD:00047]	ref_phosphosite_2013.site_data	NP_958782.1	3479	NP_958782.1	-4.94	3486	\N	0.0302198	56	0.0512821	1031	0.944139
482958	CRSALETSAFPPSKP	C9orf66	[184:S:O-phospho-L-serine:Activity:MOD:00046]	ref_phosphosite_2013.site_data	NP_689782.2	177	NP_689782.2	null	184	\N	\N	12	0.010989	1080	0.989011
504138	<MPSPRRSMEGRPLG	PPAPDC2	[7:S:O-phospho-L-serine:Activity:MOD:00046]	ref_phosphosite_2013.site_data	NP_982278.3	1	NP_982278.3	2.68	7	-6.308	\N	199	0.182234	878	0.804029
286358	LKQTKNNKWAHVMCA	JMJD2C	[772:K:N6-acetyl-L-lysine:Activity:MOD:00064]	ref_phosphosite_2013.site_data	NP_001140166.1	765	NP_001140166.1	1.7	772	-21.1992	0.0792125	153	0.14011	929	0.850733
68262	AVLSDSPQLSE	HAUS6_HUMAN	[552:S:MOD:00046:Activity:O-phospho-L-serine]	ref_hprd_2013.post_translational_modifications	NP_060115.3	547	NP_060115.3	3.4	552	-12.7355	\N	56	0.0512821	1035	0.947802
180201	AVLSDSPQLSE	HAUS6	[552:S:O-phospho-L-serine:Activity:MOD:00046]	uniprot_2013.ref_uniprot_modifiedresiduedata	NP_060115.3	547	NP_060115.3	3.4	552	-12.7355	\N	56	0.0512821	1035	0.947802
418131	ARAVLSDSPQLSEGK	HAUS6	[552:S:O-phospho-L-serine:Activity:MOD:00046]	ref_phosphosite_2013.site_data	NP_060115.3	545	NP_060115.3	3.4	552	-12.7355	\N	56	0.0512821	1035	0.947802
17442	LRASTSKSESS	RS6_HUMAN	[242:S:MOD:00046:Activity:O-phospho-L-serine]	ref_hprd_2013.post_translational_modifications	NP_001001.2	237	NP_001001.2	4.62	242	-13.2293	\N	1	0.000915751	1091	0.999084
235025	SSLRASTSKSESSQK>	S6	[242:S:O-phospho-L-serine:Activity:MOD:00046]	ref_phosphosite_2013.site_data	NP_001001.2	235	NP_001001.2	4.62	242	-13.2293	\N	1	0.000915751	1091	0.999084
419258	AAIGFFITGGKKGPE	KIAA1797	[1373:T:O-phospho-L-threonine:Activity:MOD:00047]	ref_phosphosite_2013.site_data	NP_060264.3	1366	NP_060264.3	3.4	1373	-2.0043	0.35348	494	0.452381	459	0.42033
316763	EPLGVNAKGQQVFLK	IREB1	[580:K:ubiquitinylated lysine:Activity:MOD:01148]	ref_phosphosite_2013.site_data	NP_002188.1	573	NP_002188.1	1.72	580	-10.1376	0.00412088	9	0.00824176	1083	0.991758
48512	RNLNSSVRGDR	TOPRS_HUMAN	[577:S:MOD:00046:Activity:O-phospho-L-serine]	ref_hprd_2013.post_translational_modifications	NP_005793.2	572	NP_005793.2	4.51	577	-10.5062	0.000915751	2	0.0018315	1090	0.998168
166938	SRQTTSVGSSC	FANCG	[7:S:O-phospho-L-serine:Activity:MOD:00046]	uniprot_2013.ref_uniprot_modifiedresiduedata	NP_004620.1	2	NP_004620.1	2.26	7	\N	0.00137363	3	0.00274725	1089	0.997253
340605	<MSRQTTSVGSSCLD	FANCG	[7:S:O-phospho-L-serine:Activity:MOD:00046]	ref_phosphosite_2013.site_data	NP_004620.1	1	NP_004620.1	2.26	7	\N	0.00137363	3	0.00274725	1089	0.997253
122255	TGHSKRVAGSV	TLN1	[2275:R:Activity:Proteolysis]	ref_merops_2013.substrate_search	NP_006280.3	2270	NP_006280.3	4.49	2275	-11.5609	\N	1	0.000915751	1091	0.999084
176828	LPRIKTEIEAL	MELK	[56:T:O-phospho-L-threonine:Activity:MOD:00047]	uniprot_2013.ref_uniprot_modifiedresiduedata	NP_055606.1	51	NP_055606.1	2.27	56	-5.5345	0.00137363	3	0.00274725	1089	0.997253
399317	SDLPRIKTEIEALKN	MELK	[56:T:O-phospho-L-threonine:Activity:MOD:00047]	ref_phosphosite_2013.site_data	NP_055606.1	49	NP_055606.1	2.27	56	-5.5345	0.00137363	3	0.00274725	1089	0.997253
400832	RSFLQTDYTSQVSFP	FRMPD1	[846:Y:O4'-phospho-L-tyrosine:Activity:MOD:00048]	ref_phosphosite_2013.site_data	NP_055722.2	839	NP_055722.2	1.85	846	-13.1475	0.00778388	17	0.0155678	1075	0.984432
35873	SSPSPSRDRRR	SHB_HUMAN	[367:S:MOD:00046:Activity:O-phospho-L-serine]	ref_hprd_2013.post_translational_modifications	NP_003019.2	362	NP_003019.2	3.81	367	-17.2228	0.00503663	11	0.0100733	1081	0.989927
325490	RQSSPSPSRDRRRQL	Shb	[367:S:O-phospho-L-serine:Activity:MOD:00046]	ref_phosphosite_2013.site_data	NP_003019.2	360	NP_003019.2	3.81	367	-17.2228	0.00503663	11	0.0100733	1081	0.989927
57318	DSRGHSPAFLQ	TMEM2_HUMAN	[10:S:MOD:00046:Activity:O-phospho-L-serine]	ref_hprd_2013.post_translational_modifications	NP_037522.1	5	NP_037522.1	4.36	10	\N	0.000915751	2	0.0018315	1090	0.998168
405177	SALPDRRSEGNQAET	PRUNE2	[2439:S:O-phospho-L-serine:Activity:MOD:00046]	ref_phosphosite_2013.site_data	NP_056040.2	2432	NP_056040.2	-0.189	2439	-0.1233	0.0865385	163	0.149267	916	0.838828
132370	MNIPFRIGNAK	SERC	[306:R:Activity:Proteolysis]	ref_merops_2013.substrate_search	NP_478059.1	301	NP_478059.1	1.51	306	-27.359	\N	1	0.000915751	1091	0.999084
79418	RNILRSDTDVS	CI064_HUMAN	[136:S:MOD:00046:Activity:O-phospho-L-serine]	ref_hprd_2013.post_translational_modifications	NP_115683.3	131	NP_115683.3	3.79	136	-18.0737	0.00457875	10	0.00915751	1082	0.990842
462148	QVRNILRSDTDVSMP	C9orf64	[136:S:O-phospho-L-serine:Activity:MOD:00046]	ref_phosphosite_2013.site_data	NP_115683.3	129	NP_115683.3	3.79	136	-18.0737	0.00457875	10	0.00915751	1082	0.990842
79421	PITSASYYATV	CI064_HUMAN	[120:S:MOD:00046:Activity:O-phospho-L-serine]	ref_hprd_2013.post_translational_modifications	NP_115683.3	115	NP_115683.3	3.79	120	-1.6262	0.00686813	15	0.0137363	1077	0.986264
300910	GYLVMVISACVLNFH	Slc28a3	[119:S:O-phospho-L-serine:Activity:MOD:00046]	ref_phosphosite_2013.site_data	NP_001186562.1	112	NP_001186562.1	2.29	119	-4.1883	0.000457876	1	0.000915751	1091	0.999084
300909	WGILLAGYLVMVISA	Slc28a3	[113:Y:O4'-phospho-L-tyrosine:Activity:MOD:00048]	ref_phosphosite_2013.site_data	NP_001186562.1	106	NP_001186562.1	2.98	113	-2.286	0.104853	197	0.180403	879	0.804945
76733	QKKKITPGNYG	TUT7_HUMAN	[57:T:MOD:00047:Activity:O-phospho-L-threonine]	ref_hprd_2013.post_translational_modifications	NP_078893.2	52	NP_078893.2	-3.29	57	-0.0006	0.000457876	1	0.000915751	1091	0.999084
415633	NLQFAGMSISLTIST	Shc3	[224:S:O-phospho-L-serine:Activity:MOD:00046]	ref_phosphosite_2013.site_data	NP_058544.3	217	NP_058544.3	1.51	224	-12.9406	0.00732601	16	0.014652	1076	0.985348
339967	YNSSAQTSGASNTTQ	ROR2	[762:S:O-phospho-L-serine:Activity:MOD:00046]	ref_phosphosite_2013.site_data	NP_004551.2	755	NP_004551.2	4.62	762	\N	0.00137363	3	0.00274725	1089	0.997253
316633	ETQTQEITEDIPVKT	IARS	[1238:T:O-phospho-L-threonine:Activity:MOD:00047]	ref_phosphosite_2013.site_data	NP_002152.2	1231	NP_002152.2	3.41	1238	-15.4478	0.000915751	2	0.0018315	1090	0.998168
235571	RITHKTLTGGKSFSQ	ZNF782	[289:T:O-phospho-L-threonine:Activity:MOD:00047]	ref_phosphosite_2013.site_data	NP_001001662.1	282	NP_001001662.1	0.876	289	\N	0.0251832	51	0.0467033	1039	0.951465
350034	FLKVAEESGVDAETS	ABCA1	[1255:S:O-phospho-L-serine:Activity:MOD:00046]	ref_phosphosite_2013.site_data	NP_005493.2	1248	NP_005493.2	1.81	1255	\N	0.0018315	4	0.003663	1088	0.996337
333042	NLEALAEYACKLSEQ	CTNNAL1	[436:Y:O4'-phospho-L-tyrosine:Activity:MOD:00048]	ref_phosphosite_2013.site_data	NP_003789.1	429	NP_003789.1	3.5	436	-15.2596	0.00228938	5	0.00457875	1087	0.995421
474415	PEYFSNLTNLEHLDL	TLR4	[175:T:O-phospho-L-threonine:Activity:MOD:00047]	ref_phosphosite_2013.site_data	NP_612564.1	168	NP_612564.1	-2.89	175	\N	0.00137363	3	0.00274725	1089	0.997253
397220	AQRQKIQRTARKLFG	DBC1	[358:R:omega-N,omega-N'-dimethyl-L-arginine:Activity:MOD:00076]	ref_phosphosite_2013.site_data	NP_055433.2	351	NP_055433.2	4.52	358	-11.8241	0.0119048	26	0.0238095	1066	0.97619
14387	HPEFLKAGKEP	GELS_HUMAN	[61:K:MOD:00064:Activity:N6-acetyl-L-lysine]	ref_hprd_2013.post_translational_modifications	NP_000168.1	56	NP_000168.1	0.782	61	-19.6495	0.018315	40	0.03663	1052	0.96337
73796	VEGRRTSVPSP	DEN1A_HUMAN	[519:T:MOD:00047:Activity:O-phospho-L-threonine]	ref_hprd_2013.post_translational_modifications	NP_065997.1	514	NP_065997.1	2.71	519	-3.0726	0.00412088	9	0.00824176	1083	0.991758
182700	VEGRRTSVPSP	DEN1A	[519:T:O-phospho-L-threonine:Activity:MOD:00047]	uniprot_2013.ref_uniprot_modifiedresiduedata	NP_065997.1	514	NP_065997.1	2.71	519	-3.0726	0.00412088	9	0.00824176	1083	0.991758
434399	IAVEGRRTSVPSPEQ	DENND1A	[519:T:O-phospho-L-threonine:Activity:MOD:00047]	ref_phosphosite_2013.site_data	NP_065997.1	512	NP_065997.1	2.71	519	-3.0726	0.00412088	9	0.00824176	1083	0.991758
119215	ESEDARTSCKD	NU214	[1000:R:Activity:Proteolysis]	ref_merops_2013.substrate_search	NP_005076.3	995	NP_005076.3	4.53	1000	-0.4585	0.000457876	1	0.000915751	1091	0.999084
402569	EGQSDTNKRDLVGND	senataxin	[1190:K:ubiquitinylated lysine:Activity:MOD:01148]	ref_phosphosite_2013.site_data	NP_055861.3	1183	NP_055861.3	-0.786	1190	\N	0.00457875	8	0.00732601	1083	0.991758
402548	YTSSVLEKGKLILLP	senataxin	[218:K:ubiquitinylated lysine:Activity:MOD:01148]	ref_phosphosite_2013.site_data	NP_055861.3	211	NP_055861.3	2.8	218	\N	0.000915751	2	0.0018315	1090	0.998168
15348	PQATVTPPRKE	TSC1_HUMAN	[417:T:MOD:00047:Activity:O-phospho-L-threonine]	ref_hprd_2013.post_translational_modifications	NP_000359.1	412	NP_000359.1	1.17	417	-0.0925	0.00137363	3	0.00274725	1089	0.997253
229315	SLPQATVTPPRKEER	TSC1	[417:T:O-phospho-L-threonine:Activity:MOD:00047]	ref_phosphosite_2013.site_data	NP_000359.1	410	NP_000359.1	1.17	417	-0.0925	0.00137363	3	0.00274725	1089	0.997253
502579	AAFLALVSVPRAQAV	LCN6	[14:S:O-phospho-L-serine:Activity:MOD:00046]	ref_phosphosite_2013.site_data	NP_945184.1	7	NP_945184.1	null	14	-1.4997	0.00320513	7	0.00641026	1085	0.99359
505184	QPTNTPLSATVGGPI	C9orf139	[17:S:O-phospho-L-serine:Activity:MOD:00046]	ref_phosphosite_2013.site_data	NP_997394.1	10	NP_997394.1	-2.38	17	\N	0.00503663	11	0.0100733	1081	0.989927
418601	RLVLYPETSRKYRPR	C9orf167	[105:T:O-phospho-L-threonine:Activity:MOD:00047]	ref_phosphosite_2013.site_data	NP_060193.2	98	NP_060193.2	0.318	105	-11.0812	\N	5	0.00457875	1087	0.995421
62187	GRPSPSAMGKR	LAR4B_HUMAN	[720:S:MOD:00046:Activity:O-phospho-L-serine]	ref_hprd_2013.post_translational_modifications	NP_055970.1	715	NP_055970.1	3.36	720	-5.7808	\N	1	0.000915751	1091	0.999084
404203	AGGRPSPSAMGKRLS	LARP5	[720:S:O-phospho-L-serine:Activity:MOD:00046]	ref_phosphosite_2013.site_data	NP_055970.1	713	NP_055970.1	3.36	720	-5.7808	\N	1	0.000915751	1091	0.999084
114159	GNHAVRLPLME	K6PP	[354:R:Activity:Proteolysis]	ref_merops_2013.substrate_search	NP_002618.1	349	NP_002618.1	4.54	354	\N	\N	1	0.000915751	1091	0.999084
114158	TQDVQKAMDER	K6PP	[369:K:Activity:Proteolysis]	ref_merops_2013.substrate_search	NP_002618.1	364	NP_002618.1	4.29	369	\N	0.000457876	1	0.000915751	1091	0.999084
50845	PLDEVDKMCHL	KPCT_HUMAN	[354:D:proteolytic cleavage]	ref_hprd_2013.post_translational_modifications	NP_006248.1	349	NP_006248.1	1.92	354	\N	\N	3	0.00274725	1089	0.997253
31966	SLPGESEEMME	ITIH2_HUMAN	[60:S:MOD:00046:Activity:O-phospho-L-serine]	ref_hprd_2013.post_translational_modifications	NP_002207.2	55	NP_002207.2	3.54	60	-7.0284	0.0558608	116	0.106227	973	0.891026
162258	SLPGESEEMME	ITIH2	[60:S:O-phospho-L-serine:Activity:MOD:00046]	uniprot_2013.ref_uniprot_modifiedresiduedata	NP_002207.2	55	NP_002207.2	3.54	60	-7.0284	0.0558608	116	0.106227	973	0.891026
316921	QRSLPGESEEMMEEV	ITIH2	[60:S:O-phospho-L-serine:Activity:MOD:00046]	ref_phosphosite_2013.site_data	NP_002207.2	53	NP_002207.2	3.54	60	-7.0284	0.0558608	116	0.106227	973	0.891026
71750	ARKEMTPRQEG	SKT_HUMAN	[1423:T:MOD:00047:Activity:O-phospho-L-threonine]	ref_hprd_2013.post_translational_modifications	NP_062536.2	1418	NP_062536.2	0.505	1423	\N	0.000915751	2	0.0018315	1090	0.998168
417087	VSAQLTSTRHRRNTS	MYO3A	[178:T:O-phospho-L-threonine:Activity:MOD:00047]	ref_phosphosite_2013.site_data	NP_059129.3	171	NP_059129.3	4.54	178	\N	0.00961538	21	0.0192308	1071	0.980769
414544	RREVMQATATSGFAS	WAC	[195:T:O-phospho-L-threonine:Activity:MOD:00047]	ref_phosphosite_2013.site_data	NP_057712.2	188	NP_057712.2	2.5	195	-7.6982	0.00137363	3	0.00274725	1089	0.997253
414557	KTERKESTSGDKPVS	WAC	[309:T:O-phospho-L-threonine:Activity:MOD:00047]	ref_phosphosite_2013.site_data	NP_057712.2	302	NP_057712.2	-0.117	309	-0.0738	0.00824176	18	0.0164835	1074	0.983516
437446	HNASATDYKFSSSIE	supervillin	[909:Y:O4'-phospho-L-tyrosine:Activity:MOD:00048]	ref_phosphosite_2013.site_data	NP_068506.2	902	NP_068506.2	-4.44	909	0.0054	0.000457876	1	0.000915751	1091	0.999084
246367	ANYSVLQSSVSEDFK	NRP1	[267:S:O-phospho-L-serine:Activity:MOD:00046]	ref_phosphosite_2013.site_data	NP_001019799.1	260	NP_001019799.1	4.28	267	-28.382	0.00778388	17	0.0155678	1075	0.984432
59945	SKAGLSPANCQ	BMS1_HUMAN	[552:S:MOD:00046:Activity:O-phospho-L-serine]	ref_hprd_2013.post_translational_modifications	NP_055568.3	547	NP_055568.3	-3.19	552	\N	\N	17	0.0155678	1075	0.984432
176762	SKAGLSPANCQ	BMS1	[552:S:O-phospho-L-serine:Activity:MOD:00046]	uniprot_2013.ref_uniprot_modifiedresiduedata	NP_055568.3	547	NP_055568.3	-3.19	552	\N	\N	17	0.0155678	1075	0.984432
398989	EGSKAGLSPANCQSD	BMS1L	[552:S:O-phospho-L-serine:Activity:MOD:00046]	ref_phosphosite_2013.site_data	NP_055568.3	545	NP_055568.3	-3.19	552	\N	\N	17	0.0155678	1075	0.984432
422548	ADMTKNRTVDWALAE	OGDHL	[637:T:O-phospho-L-threonine:Activity:MOD:00047]	ref_phosphosite_2013.site_data	NP_060715.2	630	NP_060715.2	0.463	637	\N	\N	314	0.287546	730	0.668498
259511	NRRKLFESPNARTSF	BICC1	[943:S:O-phospho-L-serine:Activity:MOD:00046]	ref_phosphosite_2013.site_data	NP_001073981.1	936	NP_001073981.1	2.79	943	-4.7569	0.635989	457	0.418498	169	0.154762
463849	EKEKYVSYISPLSAV	TRIP8	[599:Y:O4'-phospho-L-tyrosine:Activity:MOD:00048]	ref_phosphosite_2013.site_data	NP_116165.1	592	NP_116165.1	4.62	599	-9.1629	0.000457876	1	0.000915751	1091	0.999084
275442	ARVAHIVTGEMDSYE	CTNNA3	[552:T:O-phospho-L-threonine:Activity:MOD:00047]	ref_phosphosite_2013.site_data	NP_001120856.1	545	NP_001120856.1	2.99	552	-6.626	0.0260989	51	0.0467033	1038	0.950549
97111	<MGSQVSV	AIFM2	[2:G:N-myristoyl-glycine:Activity:MOD:00068]	uniprot_2013.ref_uniprot_lipidmoietydata	NP_001185625.1	1	NP_001185625.1	4.18	2	-35.1093	0.0018315	4	0.003663	1088	0.996337
74181	<MSGFSTEERAA	IPYR_HUMAN	[6:T:MOD:00047:Activity:O-phospho-L-threonine]	ref_hprd_2013.post_translational_modifications	NP_066952.1	1	NP_066952.1	3.23	6	-13.7015	\N	1	0.000915751	1091	0.999084
435556	<MSGFSTEERAAPF	PPA1	[6:T:O-phospho-L-threonine:Activity:MOD:00047]	ref_phosphosite_2013.site_data	NP_066952.1	1	NP_066952.1	3.23	6	-13.7015	\N	1	0.000915751	1091	0.999084
483270	NNGGCSHSCLGSEKG	LZP	[237:S:O-phospho-L-serine:Activity:MOD:00046]	ref_phosphosite_2013.site_data	NP_689848.1	230	NP_689848.1	1.91	237	-2.1804	0.00503663	11	0.0100733	1081	0.989927
65295	TDAEATDTEAT	RT16_HUMAN	[130:T:MOD:00047:Activity:O-phospho-L-threonine]	ref_hprd_2013.post_translational_modifications	NP_057149.1	125	NP_057149.1	2.72	130	6.9255	0.0018315	4	0.003663	1088	0.996337
178955	TDAEATDTEAT	RT16	[130:T:O-phospho-L-threonine:Activity:MOD:00047]	uniprot_2013.ref_uniprot_modifiedresiduedata	NP_057149.1	125	NP_057149.1	2.72	130	6.9255	0.0018315	4	0.003663	1088	0.996337
410941	QKTDAEATDTEATET>	MRPS16	[130:T:O-phospho-L-threonine:Activity:MOD:00047]	ref_phosphosite_2013.site_data	NP_057149.1	123	NP_057149.1	2.72	130	6.9255	0.0018315	4	0.003663	1088	0.996337
117285	QEDAQRLYQAG	ANXA7	[348:R:Activity:Proteolysis]	ref_merops_2013.substrate_search	NP_004025.1	343	NP_004025.1	4.62	348	\N	0.0018315	4	0.003663	1088	0.996337
114291	CPKKFGGQHCE	UROK	[58:G:Activity:Proteolysis]	ref_merops_2013.substrate_search	NP_002649.1	53	NP_002649.1	0.755	58	\N	0.00457875	10	0.00915751	1082	0.990842
78984	EDVASSPERHY	CJ011_HUMAN	[153:S:MOD:00046:Activity:O-phospho-L-serine]	ref_hprd_2013.post_translational_modifications	NP_114413.1	148	NP_114413.1	3.54	153	-28.6113	0.0352564	75	0.0686813	1016	0.930403
186124	EDVASSPERHY	CJ011	[153:S:O-phospho-L-serine:Activity:MOD:00046]	uniprot_2013.ref_uniprot_modifiedresiduedata	NP_114413.1	148	NP_114413.1	3.54	153	-28.6113	0.0352564	75	0.0686813	1016	0.930403
460787	SSEDVASSPERHYTP	C10orf11	[153:S:O-phospho-L-serine:Activity:MOD:00046]	ref_phosphosite_2013.site_data	NP_114413.1	146	NP_114413.1	3.54	153	-28.6113	0.0352564	75	0.0686813	1016	0.930403
27682	AEFKKTLEEAI	ANX11_HUMAN	[321:T:MOD:00047:Activity:O-phospho-L-threonine]	ref_hprd_2013.post_translational_modifications	NP_001148.1	316	NP_001148.1	4.27	321	\N	\N	2	0.0018315	1090	0.998168
286623	YKAEFKKTLEEAIRS	ANXA11	[321:T:O-phospho-L-threonine:Activity:MOD:00047]	ref_phosphosite_2013.site_data	NP_001148.1	314	NP_001148.1	4.27	321	\N	\N	2	0.0018315	1090	0.998168
86535	AEFKKTLEEAI	ANX11_HUMAN	[321:T:MOD:00047:Activity:O-phospho-L-threonine]	ref_hprd_2013.post_translational_modifications	NP_665875.1	316	NP_665875.1	4.27	321	\N	\N	2	0.0018315	1090	0.998168
86544	AEFKKTLEEAI	ANX11_HUMAN	[321:T:MOD:00047:Activity:O-phospho-L-threonine]	ref_hprd_2013.post_translational_modifications	NP_665876.1	316	NP_665876.1	4.27	321	\N	\N	2	0.0018315	1090	0.998168
108027	TQFGSRGTITD	ANX11	[191:R:Activity:Proteolysis]	ref_merops_2013.substrate_search	NP_001148.1	186	NP_001148.1	4.04	191	\N	\N	54	0.0494505	1036	0.948718
86109	SDEEESASESE	F10C1_HUMAN	[283:S:MOD:00046:Activity:O-phospho-L-serine]	ref_hprd_2013.post_translational_modifications	NP_660289.2	278	NP_660289.2	1.58	283	-2.6457	0.0105311	23	0.0210623	1069	0.978938
188401	SDEEESASESE	F10C1	[283:S:O-phospho-L-serine:Activity:MOD:00046]	uniprot_2013.ref_uniprot_modifiedresiduedata	NP_660289.2	278	NP_660289.2	1.58	283	-2.6457	0.0105311	23	0.0210623	1069	0.978938
478495	RNSDEEESASESELW	FRA10AC1	[283:S:O-phospho-L-serine:Activity:MOD:00046]	ref_phosphosite_2013.site_data	NP_660289.2	276	NP_660289.2	1.58	283	-2.6457	0.0105311	23	0.0210623	1069	0.978938
86106	KKSRLSSAEEA	F10C1_HUMAN	[251:S:MOD:00046:Activity:O-phospho-L-serine]	ref_hprd_2013.post_translational_modifications	NP_660289.2	246	NP_660289.2	3.89	251	-3.4566	0.0860806	170	0.155678	913	0.836081
188398	KKSRLSSAEEA	F10C1	[251:S:O-phospho-L-serine:Activity:MOD:00046]	uniprot_2013.ref_uniprot_modifiedresiduedata	NP_660289.2	246	NP_660289.2	3.89	251	-3.4566	0.0860806	170	0.155678	913	0.836081
478491	SHKKSRLSSAEEASK	FRA10AC1	[251:S:O-phospho-L-serine:Activity:MOD:00046]	ref_phosphosite_2013.site_data	NP_660289.2	244	NP_660289.2	3.89	251	-3.4566	0.0860806	170	0.155678	913	0.836081
439556	HERIIDKYEKIPRTL	NOC3L	[134:Y:O4'-phospho-L-tyrosine:Activity:MOD:00048]	ref_phosphosite_2013.site_data	NP_071896.8	127	NP_071896.8	3.89	134	-7.9717	0.00457875	8	0.00732601	1083	0.991758
250631	SFAPISQTPPSFSPP	SORBS1	[237:T:O-phospho-L-threonine:Activity:MOD:00047]	ref_phosphosite_2013.site_data	NP_001030126.1	230	NP_001030126.1	1.88	237	-1.483	0.137363	240	0.21978	822	0.752747
15450	TRNVNSLKEDE	MRP2_HUMAN	[938:S:MOD:00046:Activity:O-phospho-L-serine]	ref_hprd_2013.post_translational_modifications	NP_000383.1	933	NP_000383.1	-8.58	938	6.3532	0.000457876	1	0.000915751	1091	0.999084
229562	LKTRNVNSLKEDEEL	ABCC2	[938:S:O-phospho-L-serine:Activity:MOD:00046]	ref_phosphosite_2013.site_data	NP_000383.1	931	NP_000383.1	-8.58	938	6.3532	0.000457876	1	0.000915751	1091	0.999084
405133	QKPVLPLYRGSSVSA	DNMBP	[479:Y:O4'-phospho-L-tyrosine:Activity:MOD:00048]	ref_phosphosite_2013.site_data	NP_056036.1	472	NP_056036.1	3.15	479	-2.8217	0.000915751	2	0.0018315	1090	0.998168
61648	ALENSSPKNLE	PPRC1_HUMAN	[536:S:MOD:00046:Activity:O-phospho-L-serine]	ref_hprd_2013.post_translational_modifications	NP_055877.3	531	NP_055877.3	-4.5	536	\N	0.0645604	115	0.105311	964	0.882784
402830	AAALENSSPKNLERS	PPRC1	[536:S:O-phospho-L-serine:Activity:MOD:00046]	ref_phosphosite_2013.site_data	NP_055877.3	529	NP_055877.3	-4.5	536	\N	0.0645604	115	0.105311	964	0.882784
43336	VVVSKSGSLKK	NOLC1_HUMAN	[580:S:MOD:00046:Activity:O-phospho-L-serine]	ref_hprd_2013.post_translational_modifications	NP_004732.2	575	NP_004732.2	2.74	580	-0.3389	0.00274725	6	0.00549451	1086	0.994505
167225	VVVSKSGSLKK	NOLC1	[580:S:O-phospho-L-serine:Activity:MOD:00046]	uniprot_2013.ref_uniprot_modifiedresiduedata	NP_004732.2	575	NP_004732.2	2.74	580	-0.3389	0.00274725	6	0.00549451	1086	0.994505
341858	AAVVVSKSGSLKKRK	NOLC1	[580:S:O-phospho-L-serine:Activity:MOD:00046]	ref_phosphosite_2013.site_data	NP_004732.2	573	NP_004732.2	2.74	580	-0.3389	0.00274725	6	0.00549451	1086	0.994505
226299	PQVKKKLYEEIDQNV	CYP17A1	[329:Y:O4'-phospho-L-tyrosine:Activity:MOD:00048]	ref_phosphosite_2013.site_data	NP_000093.1	322	NP_000093.1	2.5	329	\N	0.000457876	1	0.000915751	1091	0.999084
467032	ARHATPPSTPKRGSA	SORCS1	[1155:S:O-phospho-L-serine:Activity:MOD:00046]	ref_phosphosite_2013.site_data	NP_443150.3	1148	NP_443150.3	-7.33	1155	4.6519	\N	155	0.141941	921	0.843407
95823	SSPSKSPASFE	TACC2_HUMAN	[2394:S:MOD:00046:Activity:O-phospho-L-serine]	ref_hprd_2013.post_translational_modifications	NP_996744.2	2389	NP_996744.2	2.67	2394	-14.6777	0.000457876	1	0.000915751	1091	0.999084
191608	SSPSKSPASFE	TACC2	[2394:S:O-phospho-L-serine:Activity:MOD:00046]	uniprot_2013.ref_uniprot_modifiedresiduedata	NP_996744.2	2389	NP_996744.2	2.67	2394	-14.6777	0.000457876	1	0.000915751	1091	0.999084
504377	TPSSPSKSPASFEIP	TACC2	[2394:S:O-phospho-L-serine:Activity:MOD:00046]	ref_phosphosite_2013.site_data	NP_996744.2	2387	NP_996744.2	2.67	2394	-14.6777	0.000457876	1	0.000915751	1091	0.999084
95853	PTPAATPETPP	TACC2_HUMAN	[2455:T:MOD:00047:Activity:O-phospho-L-threonine]	ref_hprd_2013.post_translational_modifications	NP_996744.2	2450	NP_996744.2	3.95	2455	-18.8444	0.000457876	1	0.000915751	1091	0.999084
504383	QDPTPAATPETPPVI	TACC2	[2455:T:O-phospho-L-threonine:Activity:MOD:00047]	ref_phosphosite_2013.site_data	NP_996744.2	2448	NP_996744.2	3.95	2455	-18.8444	0.000457876	1	0.000915751	1091	0.999084
318974	PAPAASVTGSRRRPR	KI-67	[2781:T:O-phospho-L-threonine:Activity:MOD:00047]	ref_phosphosite_2013.site_data	NP_002408.3	2774	NP_002408.3	-0.939	2781	\N	0.00595238	13	0.0119048	1079	0.988095
33039	DTTASTKRHLR	KI67_HUMAN	[2720:T:MOD:00047:Activity:O-phospho-L-threonine]	ref_hprd_2013.post_translational_modifications	NP_002408.3	2715	NP_002408.3	-5.92	2720	\N	0.21337	356	0.326007	681	0.623626
33024	GKAMDTPKPAV	KI67_HUMAN	[2389:T:MOD:00047:Activity:O-phospho-L-threonine]	ref_hprd_2013.post_translational_modifications	NP_002408.3	2384	NP_002408.3	-1.19	2389	\N	0.00961538	21	0.0192308	1071	0.980769
162701	GKAMDTPKPAV	KI67	[2389:T:O-phospho-L-threonine:Activity:MOD:00047]	uniprot_2013.ref_uniprot_modifiedresiduedata	NP_002408.3	2384	NP_002408.3	-1.19	2389	\N	0.00961538	21	0.0192308	1071	0.980769
318953	SAGKAMDTPKPAVSD	KI-67	[2389:T:O-phospho-L-threonine:Activity:MOD:00047]	ref_phosphosite_2013.site_data	NP_002408.3	2382	NP_002408.3	-1.19	2389	\N	0.00961538	21	0.0192308	1071	0.980769
318946	KPTTDEKTTKIACKS	KI-67	[2337:T:O-phospho-L-threonine:Activity:MOD:00047]	ref_phosphosite_2013.site_data	NP_002408.3	2330	NP_002408.3	-0.747	2337	\N	\N	125	0.114469	954	0.873626
32967	GKAMLTPKPAG	KI67_HUMAN	[1176:T:MOD:00047:Activity:O-phospho-L-threonine]	ref_hprd_2013.post_translational_modifications	NP_002408.3	1171	NP_002408.3	0.0431	1176	\N	0.000457876	1	0.000915751	1091	0.999084
162627	GKAMLTPKPAG	KI67	[1176:T:O-phospho-L-threonine:Activity:MOD:00047]	uniprot_2013.ref_uniprot_modifiedresiduedata	NP_002408.3	1171	NP_002408.3	0.0431	1176	\N	0.000457876	1	0.000915751	1091	0.999084
318830	SAGKAMLTPKPAGGD	KI-67	[1176:T:O-phospho-L-threonine:Activity:MOD:00047]	ref_phosphosite_2013.site_data	NP_002408.3	1169	NP_002408.3	0.0431	1176	\N	0.000457876	1	0.000915751	1091	0.999084
350432	YQVVHTHKPHFMALH	INPP5A	[45:K:N6-acetyl-L-lysine:Activity:MOD:00064]	ref_phosphosite_2013.site_data	NP_005530.3	38	NP_005530.3	-0.341	45	-17.8059	0.231227	363	0.332418	658	0.602564
232518	SNLPHEATRDTIFRG	CYP2E1	[373:T:O-phospho-L-threonine:Activity:MOD:00047]	ref_phosphosite_2013.site_data	NP_000764.1	366	NP_000764.1	3.77	373	\N	0.000457876	1	0.000915751	1091	0.999084
53169	AADAVKLERML	TALDO_HUMAN	[321:K:MOD:00064:Activity:N6-acetyl-L-lysine]	ref_hprd_2013.post_translational_modifications	NP_006746.1	316	NP_006746.1	3.19	321	-18.0227	0.00824176	18	0.0164835	1074	0.983516
171368	AADAVKLERML	TALDO	[321:K:N6-acetyl-L-lysine:Activity:MOD:00064]	uniprot_2013.ref_uniprot_modifiedresiduedata	NP_006746.1	316	NP_006746.1	3.19	321	-18.0227	0.00824176	18	0.0164835	1074	0.983516
362947	KFAADAVKLERMLTE	TALDO1	[321:K:N6-acetyl-L-lysine:Activity:MOD:00064]	ref_phosphosite_2013.site_data	NP_006746.1	314	NP_006746.1	3.19	321	-18.0227	0.00824176	18	0.0164835	1074	0.983516
362970	KFAADAVKLERMLTE	TALDO1	[321:K:ubiquitinylated lysine:Activity:MOD:01148]	ref_phosphosite_2013.site_data	NP_006746.1	314	NP_006746.1	3.19	321	-18.0227	0.00824176	18	0.0164835	1074	0.983516
238367	LRYTTILTNALIKKI	OR52B4	[139:T:O-phospho-L-threonine:Activity:MOD:00047]	ref_phosphosite_2013.site_data	NP_001005161.2	132	NP_001005161.2	2.21	139	\N	0.000457876	1	0.000915751	1091	0.999084
437552	FFLTKKESPLLTQET	MMP26	[46:S:O-phospho-L-serine:Activity:MOD:00046]	ref_phosphosite_2013.site_data	NP_068573.2	39	NP_068573.2	-4.42	46	3.1151	0.00457875	10	0.00915751	1082	0.990842
437553	KKESPLLTQETQTQL	MMP26	[50:T:O-phospho-L-threonine:Activity:MOD:00047]	ref_phosphosite_2013.site_data	NP_068573.2	43	NP_068573.2	1.22	50	-1.3597	0.000915751	2	0.0018315	1090	0.998168
100451	PPVQAAYQKVV	HBB	[130:A:Activity:Proteolysis]	ref_merops_2013.substrate_search	NP_000509.1	125	NP_000509.1	2.98	130	-0.2484	\N	1	0.000915751	1091	0.999084
100491	PPVQAAYQKVV	HBB	[130:A:Activity:Proteolysis]	ref_merops_2013.substrate_search	NP_000509.1	125	NP_000509.1	2.98	130	-0.2484	\N	1	0.000915751	1091	0.999084
100598	PPVQAAYQKVV	HBB	[130:A:Activity:Proteolysis]	ref_merops_2013.substrate_search	NP_000509.1	125	NP_000509.1	2.98	130	-0.2484	\N	1	0.000915751	1091	0.999084
100481	GEALGRLLVVY	HBB	[31:R:Activity:Proteolysis]	ref_merops_2013.substrate_search	NP_000509.1	26	NP_000509.1	2.97	31	\N	\N	1	0.000915751	1091	0.999084
100656	GEALGRLLVVY	HBB	[31:R:Activity:Proteolysis]	ref_merops_2013.substrate_search	NP_000509.1	26	NP_000509.1	2.97	31	\N	\N	1	0.000915751	1091	0.999084
100705	DEVGGEALGRL	HBB	[27:E:Activity:Proteolysis]	ref_merops_2013.substrate_search	NP_000509.1	22	NP_000509.1	2.97	27	-24.8994	\N	1	0.000915751	1091	0.999084
100609	VHLTPEEKSAV	HBB	[7:E:Activity:Proteolysis]	ref_merops_2013.substrate_search	NP_000509.1	2	NP_000509.1	-0.285	7	-5.7409	\N	47	0.0430403	1044	0.956044
100609	VHLTPEEKSAV	HBB	[7:E:Activity:Proteolysis]	ref_merops_2013.substrate_search	NP_000509.1	2	NP_000509.1	3.83	7	-5.7409	\N	5	0.00457875	1087	0.995421
100608	<MVHLTPEEKSA	HBB	[6:P:Activity:Proteolysis]	ref_merops_2013.substrate_search	NP_000509.1	1	NP_000509.1	-0.0453	6	0.5689	\N	1	0.000915751	1091	0.999084
230883	<MVHLTPEEKTAV	HBD	[5:T:O-phospho-L-threonine:Activity:MOD:00047]	ref_phosphosite_2013.site_data	NP_000510.1	1	NP_000510.1	-0.178	5	-6.6051	\N	4	0.003663	1088	0.996337
238312	IRSPLRYTSILTNTQ	OR51B6	[131:T:O-phospho-L-threonine:Activity:MOD:00047]	ref_phosphosite_2013.site_data	NP_001004750.1	124	NP_001004750.1	null	131	\N	\N	328	0.300366	692	0.6337
349143	SGSTKPGTPGNSPSS	ST5	[364:T:O-phospho-L-threonine:Activity:MOD:00047]	ref_phosphosite_2013.site_data	NP_005409.3	357	NP_005409.3	1.46	364	-1.1649	0.00228938	5	0.00457875	1087	0.995421
104317	SPRSKRCGNLS	CALC	[84:R:Activity:Proteolysis]	ref_merops_2013.substrate_search	NP_001029124.1	79	NP_001029124.1	2.7	84	-8.9294	0.000457876	1	0.000915751	1091	0.999084
359449	NLFHGMDKNTPVRYT	eIF3M	[115:K:ubiquitinylated lysine:Activity:MOD:01148]	ref_phosphosite_2013.site_data	NP_006351.2	108	NP_006351.2	4.41	115	-16.1211	0.000457876	1	0.000915751	1091	0.999084
417820	MTQMAQAKEQLDTSN	TRIM44	[314:K:ubiquitinylated lysine:Activity:MOD:01148]	ref_phosphosite_2013.site_data	NP_060053.2	307	NP_060053.2	3.74	314	-25.334	0.003663	8	0.00732601	1084	0.992674
340516	STRFDMGSLRREGFQ	TRAF6	[507:S:O-phospho-L-serine:Activity:MOD:00046]	ref_phosphosite_2013.site_data	NP_004611.1	500	NP_004611.1	1.97	507	-9.2746	\N	4	0.003663	1088	0.996337
241210	GLSSKAKSAQGKKMP	CKAP5	[1138:S:O-phospho-L-serine:Activity:MOD:00046]	ref_phosphosite_2013.site_data	NP_001008938.1	1131	NP_001008938.1	2.92	1138	-8.8131	\N	3	0.00274725	1089	0.997253
406020	KGIKRKATEISTAVV	FNBP4	[794:T:O-phospho-L-threonine:Activity:MOD:00047]	ref_phosphosite_2013.site_data	NP_056123.2	787	NP_056123.2	-1.38	794	-4.17	0.00457875	10	0.00915751	1082	0.990842
238290	TWASHLTSITIFHGT	OR5D14	[249:S:O-phospho-L-serine:Activity:MOD:00046]	ref_phosphosite_2013.site_data	NP_001004735.1	242	NP_001004735.1	null	249	-10.6635	\N	54	0.0494505	1	0.000915751
465852	IEASERSYQFGIIGN	TNKS1BP1	[1122:Y:O4'-phospho-L-tyrosine:Activity:MOD:00048]	ref_phosphosite_2013.site_data	NP_203754.2	1115	NP_203754.2	-0.986	1122	-0.0954	0.0480769	103	0.0943223	988	0.904762
81474	DTQSPSTCSEG	TB182_HUMAN	[714:S:MOD:00046:Activity:O-phospho-L-serine]	ref_hprd_2013.post_translational_modifications	NP_203754.2	709	NP_203754.2	2.84	714	-0.6076	0.00320513	7	0.00641026	1085	0.99359
186818	DTQSPSTCSEG	TB182	[714:S:O-phospho-L-serine:Activity:MOD:00046]	uniprot_2013.ref_uniprot_modifiedresiduedata	NP_203754.2	709	NP_203754.2	2.84	714	-0.6076	0.00320513	7	0.00641026	1085	0.99359
356334	IHDFNFNYRIQCCTS	PRG3	[146:Y:O4'-phospho-L-tyrosine:Activity:MOD:00048]	ref_phosphosite_2013.site_data	NP_006084.2	139	NP_006084.2	-6.08	146	2.6185	0.043956	96	0.0879121	996	0.912088
407518	TAPYLGRSMSYSSQK	ZDHHC5	[634:S:O-phospho-L-serine:Activity:MOD:00046]	ref_phosphosite_2013.site_data	NP_056272.2	627	NP_056272.2	4.06	634	-14.6271	0.00457875	10	0.00915751	1082	0.990842
264047	DRNQKSDKKPDREEI	CTNND1	[881:K:ubiquitinylated lysine:Activity:MOD:01148]	ref_phosphosite_2013.site_data	NP_001078927.1	874	NP_001078927.1	3.79	881	-0.7158	0.00641026	14	0.0128205	1078	0.987179
29720	EGGEVSLEGGK	AHNK_HUMAN	[5807:S:MOD:00046:Activity:O-phospho-L-serine]	ref_hprd_2013.post_translational_modifications	NP_001611.1	5802	NP_001611.1	2.12	5807	\N	0.00412088	9	0.00824176	1083	0.991758
311206	EFEGGEVSLEGGKVK	AHNAK	[5807:S:O-phospho-L-serine:Activity:MOD:00046]	ref_phosphosite_2013.site_data	NP_001611.1	5800	NP_001611.1	2.12	5807	\N	0.00412088	9	0.00824176	1083	0.991758
29642	QFGISTPGSDL	AHNK_HUMAN	[5415:T:MOD:00047:Activity:O-phospho-L-threonine]	ref_hprd_2013.post_translational_modifications	NP_001611.1	5410	NP_001611.1	-7.55	5415	-1.5548	0.000915751	2	0.0018315	1090	0.998168
161271	QFGISTPGSDL	AHNK	[5415:T:O-phospho-L-threonine:Activity:MOD:00047]	uniprot_2013.ref_uniprot_modifiedresiduedata	NP_001611.1	5410	NP_001611.1	-7.55	5415	-1.5548	0.000915751	2	0.0018315	1090	0.998168
311177	LPQFGISTPGSDLHV	AHNAK	[5415:T:O-phospho-L-threonine:Activity:MOD:00047]	ref_phosphosite_2013.site_data	NP_001611.1	5408	NP_001611.1	-7.55	5415	-1.5548	0.000915751	2	0.0018315	1090	0.998168
111055	LSGVGGKMQVG	AHNK	[5336:G:Activity:Proteolysis]	ref_merops_2013.substrate_search	NP_001611.1	5331	NP_001611.1	2.52	5336	-0.3304	0.000915751	2	0.0018315	1090	0.998168
311283	DIEGPEGKLKGSKFK	AHNAK	[1763:K:ubiquitinylated lysine:Activity:MOD:01148]	ref_phosphosite_2013.site_data	NP_001611.1	1756	NP_001611.1	2.04	1763	\N	0.0448718	92	0.0842491	997	0.913004
310995	DLHLKGPKVKGDMDV	AHNAK	[1666:K:N6-methyl-L-lysine:Activity:MOD:00085]	ref_phosphosite_2013.site_data	NP_001611.1	1659	NP_001611.1	0.931	1666	\N	\N	28	0.025641	1063	0.973443
311271	PKVEGEIKAPDVDIK	AHNAK	[1481:K:ubiquitinylated lysine:Activity:MOD:01148]	ref_phosphosite_2013.site_data	NP_001611.1	1474	NP_001611.1	0.15	1481	\N	\N	71	0.0650183	1020	0.934066
311240	KGPQVALKGSRVDIE	AHNAK	[537:K:ubiquitinylated lysine:Activity:MOD:01148]	ref_phosphosite_2013.site_data	NP_001611.1	530	NP_001611.1	3.13	537	-2.4238	0.0018315	4	0.003663	1088	0.996337
42036	SSETETEPPVA	ERR1_HUMAN	[31:T:MOD:00047:Activity:O-phospho-L-threonine]	ref_hprd_2013.post_translational_modifications	NP_004442.3	26	NP_004442.3	3.42	31	\N	\N	7	0.00641026	1085	0.99359
417457	SGPQRPHSFSEALRR	DMPK2	[1482:S:O-phospho-L-serine:Activity:MOD:00046]	ref_phosphosite_2013.site_data	NP_059995.2	1475	NP_059995.2	3.96	1482	\N	\N	27	0.0247253	1064	0.974359
160004	ESEEESEEEEA	EIF1A	[159:S:O-phospho-L-serine:Activity:MOD:00046]	uniprot_2013.ref_uniprot_modifiedresiduedata	NP_001229410.1	154	NP_001229410.1	2.84	159	\N	0.0741758	144	0.131868	939	0.85989
303695	YHESEEESEEEEAA>	eIF1AD	[159:S:O-phospho-L-serine:Activity:MOD:00046]	ref_phosphosite_2013.site_data	NP_001229410.1	152	NP_001229410.1	2.84	159	\N	0.0741758	144	0.131868	939	0.85989
79443	ESEEESEEEEA	EIF1A_HUMAN	[159:S:MOD:00046:Activity:O-phospho-L-serine]	ref_hprd_2013.post_translational_modifications	NP_115701.2	154	NP_115701.2	2.84	159	\N	0.0741758	144	0.131868	939	0.85989
120642	VQPNTRLEGSD	DPP3	[678:R:Activity:Proteolysis]	ref_merops_2013.substrate_search	NP_005691.2	673	NP_005691.2	3.02	678	\N	0.227564	385	0.352564	651	0.596154
475476	VQLDSSHKQAMMEKV	TPCN2	[376:K:N6-acetyl-L-lysine:Activity:MOD:00064]	ref_phosphosite_2013.site_data	NP_620714.2	369	NP_620714.2	2.19	376	-5.9663	0.255495	390	0.357143	618	0.565934
7687	NFS	I18BP	[147:N:N4-glycosyl-L-asparagine:Activity:MOD:00160]	uniprot_2013.ref_uniprot_glycosylationdata	NP_001034748.1	147	NP_001034748.1	2.2	147	-8.5109	0.00320513	5	0.00457875	1086	0.994505
50416	ANSSFYSTRSA	NUMA1_HUMAN	[1836:Y:MOD:00048:Activity:O4'-phospho-L-tyrosine]	ref_hprd_2013.post_translational_modifications	NP_006176.2	1831	NP_006176.2	3.38	1836	\N	0.0018315	4	0.003663	1088	0.996337
170139	ANSSFYSTRSA	NUMA1	[1836:Y:O4'-phospho-L-tyrosine:Activity:MOD:00048]	uniprot_2013.ref_uniprot_modifiedresiduedata	NP_006176.2	1831	NP_006176.2	3.38	1836	\N	0.0018315	4	0.003663	1088	0.996337
357075	DSANSSFYSTRSAPA	NuMA-1	[1836:Y:O4'-phospho-L-tyrosine:Activity:MOD:00048]	ref_phosphosite_2013.site_data	NP_006176.2	1829	NP_006176.2	3.38	1836	\N	0.0018315	4	0.003663	1088	0.996337
52312	LSDDETKETEN	DPOD3_HUMAN	[311:T:MOD:00047:Activity:O-phospho-L-threonine]	ref_hprd_2013.post_translational_modifications	NP_006582.1	306	NP_006582.1	0.587	311	-26.722	0.00595238	13	0.0119048	1079	0.988095
445535	EDVELCHKFIAPGQK	NARS2	[300:K:N6-acetyl-L-lysine:Activity:MOD:00064]	ref_phosphosite_2013.site_data	NP_078954.4	293	NP_078954.4	0.647	300	-6.9707	0.00915751	20	0.018315	1072	0.981685
64801	QEPCDSPKVKE	PCF11_HUMAN	[1520:S:MOD:00046:Activity:O-phospho-L-serine]	ref_hprd_2013.post_translational_modifications	NP_056969.2	1515	NP_056969.2	4.62	1520	-12.0507	0.0132784	29	0.0265568	1063	0.973443
178749	QEPCDSPKVKE	PCF11	[1520:S:O-phospho-L-serine:Activity:MOD:00046]	uniprot_2013.ref_uniprot_modifiedresiduedata	NP_056969.2	1515	NP_056969.2	4.62	1520	-12.0507	0.0132784	29	0.0265568	1063	0.973443
409911	ELQEPCDSPKVKEER	PCF11	[1520:S:O-phospho-L-serine:Activity:MOD:00046]	ref_phosphosite_2013.site_data	NP_056969.2	1513	NP_056969.2	4.62	1520	-12.0507	0.0132784	29	0.0265568	1063	0.973443
286639	TRDISSPKRLRDRQA	CCDC81	[258:K:N6-acetyl-L-lysine:Activity:MOD:00064]	ref_phosphosite_2013.site_data	NP_001149946.1	251	NP_001149946.1	3.28	258	-10.5112	0.000457876	1	0.000915751	1091	0.999084
349693	ETTTSVRYHQSIRWK	NAALAD2	[43:Y:O4'-phospho-L-tyrosine:Activity:MOD:00048]	ref_phosphosite_2013.site_data	NP_005458.1	36	NP_005458.1	0.142	43	-0.1292	0.000457876	1	0.000915751	1091	0.999084
470490	YYMAGGTSQKSRTEG	AMOTL1	[225:S:O-phospho-L-serine:Activity:MOD:00046]	ref_phosphosite_2013.site_data	NP_570899.1	218	NP_570899.1	-1.07	225	-3.3478	0.00137363	3	0.00274725	1089	0.997253
61442	SSSPLSSTRSK	ENDD1_HUMAN	[306:S:MOD:00046:Activity:O-phospho-L-serine]	ref_hprd_2013.post_translational_modifications	NP_055851.1	301	NP_055851.1	3.93	306	-0.6278	0.0018315	4	0.003663	1088	0.996337
402271	QKSSSPLSSTRSKRS	ENDOD1	[306:S:O-phospho-L-serine:Activity:MOD:00046]	ref_phosphosite_2013.site_data	NP_055851.1	299	NP_055851.1	3.93	306	-0.6278	0.0018315	4	0.003663	1088	0.996337
332900	QGQADESSENEEEEI	JERKL_HUMAN	[461:S:O-phospho-L-serine:Activity:MOD:00046]	ref_phosphosite_2013.site_data	NP_003763.2	454	NP_003763.2	0.565	461	-21.5548	0.00137363	3	0.00274725	1089	0.997253
482466	AEGNKSYSGSIQSLT	ARHGAP42	[751:S:O-phospho-L-serine:Activity:MOD:00046]	ref_phosphosite_2013.site_data	NP_689645.2	744	NP_689645.2	1.48	751	\N	\N	10	0.00915751	1082	0.990842
101646	FAPPRSSPCAS	PRGR	[344:S:Activity:Proteolysis]	ref_merops_2013.substrate_search	NP_000917.3	339	NP_000917.3	2.15	344	\N	\N	168	0.153846	904	0.827839
288403	QTHAARFKTFFNWPS	cIAP2	[260:K:ubiquitinylated lysine:Activity:MOD:01148]	ref_phosphosite_2013.site_data	NP_001156.1	253	NP_001156.1	-7.11	260	-8.4732	0.0238095	46	0.0421245	1043	0.955128
342175	TLTYRISKYTPSMSS	MMP20	[128:K:N6-acetyl-L-lysine:Activity:MOD:00064]	ref_phosphosite_2013.site_data	NP_004762.2	121	NP_004762.2	4.62	128	\N	0.000915751	2	0.0018315	1090	0.998168
465516	EFEDDAIKKAHIEKD	Casp1	[319:K:ubiquitinylated lysine:Activity:MOD:01148]	ref_phosphosite_2013.site_data	NP_150634.1	312	NP_150634.1	-0.427	319	\N	\N	89	0.0815018	1001	0.916667
225689	HLDRHSDSKQGKYLN	ATM_HUMAN	[49:S:O-phospho-L-serine:Activity:MOD:00046]	ref_phosphosite_2013.site_data	NP_000042.3	42	NP_000042.3	3.24	49	\N	0.00549451	12	0.010989	1080	0.989011
225713	LMLIDSSTLEPTKSL	ATM_HUMAN	[935:T:O-phospho-L-threonine:Activity:MOD:00047]	ref_phosphosite_2013.site_data	NP_000042.3	928	NP_000042.3	-2.6	935	\N	0.000457876	1	0.000915751	1091	0.999084
225713	LMLIDSSTLEPTKSL	ATM_HUMAN	[935:T:O-phospho-L-threonine:Activity:MOD:00047]	ref_phosphosite_2013.site_data	NP_000042.3	928	NP_000042.3	-2.92	935	\N	0.000915751	2	0.0018315	1090	0.998168
114408	LAEDAKWRVRL	2AAB	[428:K:Activity:Proteolysis]	ref_merops_2013.substrate_search	NP_002707.3	423	NP_002707.3	4.53	428	-16.966	0.000457876	1	0.000915751	1091	0.999084
322032	VELAEDAKWRVRLAI	PPP2R1B	[428:K:ubiquitinylated lysine:Activity:MOD:01148]	ref_phosphosite_2013.site_data	NP_002707.3	421	NP_002707.3	4.53	428	-16.966	0.000457876	1	0.000915751	1091	0.999084
458810	SEISGLFYKDEALEK	TEX12	[48:Y:O4'-phospho-L-tyrosine:Activity:MOD:00048]	ref_phosphosite_2013.site_data	NP_112565.1	41	NP_112565.1	1.88	48	-0.0162	0.00137363	3	0.00274725	1089	0.997253
433928	FFQNEAPKRVVERTL	USP28	[839:K:ubiquitinylated lysine:Activity:MOD:01148]	ref_phosphosite_2013.site_data	NP_065937.1	832	NP_065937.1	4.62	839	-26.5522	0.000457876	1	0.000915751	1091	0.999084
411059	QSSSSQWRQGTPSSQ	RBM7	[190:R:omega-N,omega-N'-dimethyl-L-arginine:Activity:MOD:00076]	ref_phosphosite_2013.site_data	NP_057174.1	183	NP_057174.1	4.61	190	-10.6956	\N	1	0.000915751	1091	0.999084
257532	GYDRVIFTGQFVNGT	FAM55D	[205:T:O-phospho-L-threonine:Activity:MOD:00047]	ref_phosphosite_2013.site_data	NP_001071107.1	198	NP_001071107.1	-7.57	205	\N	\N	1	0.000915751	1091	0.999084
463730	PRHRSSDSDLSPPRR	BUD13	[388:S:O-phospho-L-serine:Activity:MOD:00046]	ref_phosphosite_2013.site_data	NP_116114.1	381	NP_116114.1	4.62	388	-19.0193	0.00641026	14	0.0128205	1078	0.987179
152925	SPGLGSLVSPH	RN214	[516:S:O-phospho-L-serine:Activity:MOD:00046]	uniprot_2013.ref_uniprot_modifiedresiduedata	NP_001070707.1	511	NP_001070707.1	3.91	516	-5.7453	0.00137363	3	0.00274725	1089	0.997253
256907	RNSPGLGSLVSPHGP	RNF214	[516:S:O-phospho-L-serine:Activity:MOD:00046]	ref_phosphosite_2013.site_data	NP_001070707.1	509	NP_001070707.1	3.91	516	-5.7453	0.00137363	3	0.00274725	1089	0.997253
65455	QAGIDSLLRKI	TPPC4_HUMAN	[168:S:MOD:00046:Activity:O-phospho-L-serine]	ref_hprd_2013.post_translational_modifications	NP_057230.1	163	NP_057230.1	4.37	168	-18.3451	0.000457876	1	0.000915751	1091	0.999084
411441	PRQAGIDSLLRKIYE	TRAPPC4	[168:S:O-phospho-L-serine:Activity:MOD:00046]	ref_phosphosite_2013.site_data	NP_057230.1	161	NP_057230.1	4.37	168	-18.3451	0.000457876	1	0.000915751	1091	0.999084
386540	SSFSLKGYPSLMRSQ	TRIM29	[544:Y:O4'-phospho-L-tyrosine:Activity:MOD:00048]	ref_phosphosite_2013.site_data	NP_036233.2	537	NP_036233.2	2.12	544	\N	0.0370879	71	0.0650183	1016	0.930403
386522	ESGDDKNSNYFSMDS	TRIM29	[91:S:O-phospho-L-serine:Activity:MOD:00046]	ref_phosphosite_2013.site_data	NP_036233.2	84	NP_036233.2	3.53	91	\N	0.00641026	14	0.0128205	1078	0.987179
277105	VQSNCPLSPTEYLGE	VWA5A	[202:S:O-phospho-L-serine:Activity:MOD:00046]	ref_phosphosite_2013.site_data	NP_001123614.1	195	NP_001123614.1	3.19	202	-8.4923	0.00457875	10	0.00915751	1082	0.990842
36409	NLIRGTGSGGQ	SRPR_HUMAN	[284:T:MOD:00047:Activity:O-phospho-L-threonine]	ref_hprd_2013.post_translational_modifications	NP_003130.2	279	NP_003130.2	3.59	284	-18.0351	0.000457876	1	0.000915751	1091	0.999084
227643	KKRAKTITFSKNAVI	ROMK	[193:T:O-phospho-L-threonine:Activity:MOD:00047]	ref_phosphosite_2013.site_data	NP_000211.1	186	NP_000211.1	4.56	193	\N	0.00274725	6	0.00549451	1086	0.994505
487284	QRKFWAATRQCSTVD	CACNA2D4	[869:T:O-phospho-L-threonine:Activity:MOD:00047]	ref_phosphosite_2013.site_data	NP_758952.4	862	NP_758952.4	1.97	869	\N	0.00412088	9	0.00824176	1083	0.991758
112391	DQRELRFEIGE	FKBP4	[189:R:Activity:Proteolysis]	ref_merops_2013.substrate_search	NP_002005.1	184	NP_002005.1	-3.43	189	0.059	0.000915751	2	0.0018315	1090	0.998168
231301	NTGLALRYLSDHSFL	VWF	[1584:Y:O4'-phospho-L-tyrosine:Activity:MOD:00048]	ref_phosphosite_2013.site_data	NP_000543.2	1577	NP_000543.2	4.16	1584	\N	\N	4	0.003663	1088	0.996337
256214	ECESGSFTASENHLR	TNF-R1	[90:T:O-phospho-L-threonine:Activity:MOD:00047]	ref_phosphosite_2013.site_data	NP_001056.1	83	NP_001056.1	2.64	90	-9.5262	0.000457876	1	0.000915751	1091	0.999084
400402	PAASTQEKNPRESTG	CNAP1	[580:K:ubiquitinylated lysine:Activity:MOD:01148]	ref_phosphosite_2013.site_data	NP_055680.3	573	NP_055680.3	2.14	580	-3.7387	0.000457876	1	0.000915751	1091	0.999084
398570	DERRIIETPPHRY>	CLSTN3	[951:T:O-phospho-L-threonine:Activity:MOD:00047]	ref_phosphosite_2013.site_data	NP_055533.2	944	NP_055533.2	1.65	951	-16.3566	0.00503663	11	0.0100733	1081	0.989927
238005	LLTHSGKKPYVSKQC	ZNF705A	[142:K:N6-acetyl-L-lysine:Activity:MOD:00064]	ref_phosphosite_2013.site_data	NP_001004328.1	135	NP_001004328.1	null	142	\N	\N	501	0.458791	331	0.303114
331647	GPVHRNPTYRPRYRS	NF-GMB	[286:T:O-phospho-L-threonine:Activity:MOD:00047]	ref_phosphosite_2013.site_data	NP_003642.3	279	NP_003642.3	3.19	286	\N	0.00274725	6	0.00549451	1086	0.994505
32437	SNLDGSLRKVL	LRP6_HUMAN	[127:S:MOD:00046:Activity:O-phospho-L-serine]	ref_hprd_2013.post_translational_modifications	NP_002327.2	122	NP_002327.2	0.778	127	\N	0.00778388	17	0.0155678	1075	0.984432
39906	EETGDTLYAPY	RAI3_HUMAN	[315:T:MOD:00047:Activity:O-phospho-L-threonine]	ref_hprd_2013.post_translational_modifications	NP_003970.1	310	NP_003970.1	1.83	315	-24.6222	0.00228938	5	0.00457875	1087	0.995421
334741	GFEETGDTLYAPYST	RAIG1	[315:T:O-phospho-L-threonine:Activity:MOD:00047]	ref_phosphosite_2013.site_data	NP_003970.1	308	NP_003970.1	1.83	315	-24.6222	0.00228938	5	0.00457875	1087	0.995421
282805	ENKIVNVSLADLRGG	PLEKHA5	[382:S:O-(N-acetylglucosamine-1-phosphoryl)-L-serine:Activity:MOD:00301]	ref_phosphosite_2013.site_data	NP_001137293.2	375	NP_001137293.2	3.55	382	-17.2316	0.0169414	35	0.0320513	1056	0.967033
282823	ENKIVNVSLADLRGG	PLEKHA5	[382:S:O-phospho-L-serine:Activity:MOD:00046]	ref_phosphosite_2013.site_data	NP_001137293.2	375	NP_001137293.2	3.55	382	-17.2316	0.0169414	35	0.0320513	1056	0.967033
129519	FILLTVKIVQP	SO1B3	[560:V:Activity:Proteolysis]	ref_merops_2013.substrate_search	NP_062818.1	555	NP_062818.1	3.29	560	\N	\N	9	0.00824176	1082	0.990842
324464	KDSAFERKNITEYCR	RECQL	[487:K:ubiquitinylated lysine:Activity:MOD:01148]	ref_phosphosite_2013.site_data	NP_002898.2	480	NP_002898.2	2.94	487	-28.3628	0.0132784	27	0.0247253	1064	0.974359
429850	VVGCERGKILFVSKS	ARNTL2	[203:K:N6-acetyl-L-lysine:Activity:MOD:00064]	ref_phosphosite_2013.site_data	NP_064568.3	196	NP_064568.3	1.73	203	\N	0.0178571	35	0.0320513	1055	0.966117
857	VTIMPKDIQLA	H3C	[122:K:N6-acetyl-L-lysine:MOD:00064]	mimosa.motif_annotation	NP_001013721.2	117	NP_001013721.2	2.62	122	\N	\N	17	0.0155678	1075	0.984432
150840	VTIMPKDIQLA	H3C	[122:K:N6-acetyl-L-lysine:Activity:MOD:00064]	uniprot_2013.ref_uniprot_modifiedresiduedata	NP_001013721.2	117	NP_001013721.2	2.62	122	\N	\N	17	0.0155678	1075	0.984432
502127	STHPHFMTQRALYLA	LRRK2	[1410:T:O-phospho-L-threonine:Activity:MOD:00047]	ref_phosphosite_2013.site_data	NP_940980.3	1403	NP_940980.3	4.07	1410	\N	0.00595238	13	0.0119048	1079	0.988095
502141	KFPKNYMSQYFKLLE	LRRK2	[1647:S:O-phospho-L-serine:Activity:MOD:00046]	ref_phosphosite_2013.site_data	NP_940980.3	1640	NP_940980.3	-1.65	1647	\N	0.275183	415	0.380037	584	0.534799
76077	EPSPPTPSFKK	SPAS2_HUMAN	[523:T:MOD:00047:Activity:O-phospho-L-threonine]	ref_hprd_2013.post_translational_modifications	NP_075559.2	518	NP_075559.2	1.52	523	-3.9886	0.0018315	4	0.003663	1088	0.996337
183898	EPSPPTPSFKK	SPAS2	[523:T:O-phospho-L-threonine:Activity:MOD:00047]	uniprot_2013.ref_uniprot_modifiedresiduedata	NP_075559.2	518	NP_075559.2	1.52	523	-3.9886	0.0018315	4	0.003663	1088	0.996337
441983	SMEPSPPTPSFKKGL	SPATS2	[523:T:O-phospho-L-threonine:Activity:MOD:00047]	ref_phosphosite_2013.site_data	NP_075559.2	516	NP_075559.2	1.52	523	-3.9886	0.0018315	4	0.003663	1088	0.996337
284926	RNLLKEHYEKISENW	FAM186A	[854:Y:O4'-phospho-L-tyrosine:Activity:MOD:00048]	ref_phosphosite_2013.site_data	NP_001138947.1	847	NP_001138947.1	-3.72	854	\N	0.0274725	48	0.043956	1038	0.950549
498901	VGSSHLYSDHYSPSG	TMPRSS12	[20:S:O-phospho-L-serine:Activity:MOD:00046]	ref_phosphosite_2013.site_data	NP_872365.1	13	NP_872365.1	-3.36	20	-0.4792	0.00137363	3	0.00274725	1089	0.997253
498903	HLYSDHYSPSGRHRL	TMPRSS12	[24:S:O-phospho-L-serine:Activity:MOD:00046]	ref_phosphosite_2013.site_data	NP_872365.1	17	NP_872365.1	-2.46	24	0.2763	0.000457876	1	0.000915751	1091	0.999084
412423	VLRTRTASEGSEQPK	BIN2	[395:S:O-phospho-L-serine:Activity:MOD:00046]	ref_phosphosite_2013.site_data	NP_057377.2	388	NP_057377.2	4.02	395	-5.9086	0.0114469	23	0.0210623	1068	0.978022
498761	EMSEKYFSQESEVSE>	KRT80	[445:S:O-phospho-L-serine:Activity:MOD:00046]	ref_phosphosite_2013.site_data	NP_872313.2	438	NP_872313.2	0.0023	445	\N	\N	12	0.010989	1080	0.989011
350616	GSSTIKYTTTSSSSR	K6a	[552:T:O-phospho-L-threonine:Activity:MOD:00047]	ref_phosphosite_2013.site_data	NP_005545.1	545	NP_005545.1	-1.39	552	\N	\N	138	0.126374	917	0.839744
493053	SILRKTTTVKTSSQR	KRT79	[527:T:O-phospho-L-threonine:Activity:MOD:00047]	ref_phosphosite_2013.site_data	NP_787028.1	520	NP_787028.1	3.94	527	\N	0.00549451	12	0.010989	1080	0.989011
489377	EAEALYQTKYQELQV	KRT78	[306:T:O-phospho-L-threonine:Activity:MOD:00047]	ref_phosphosite_2013.site_data	NP_775487.2	299	NP_775487.2	-0.0781	306	\N	0.0608974	125	0.114469	963	0.881868
238392	SYIYIIRTILRIPST	OR6C1	[222:T:O-phospho-L-threonine:Activity:MOD:00047]	ref_phosphosite_2013.site_data	NP_001005182.1	215	NP_001005182.1	null	222	\N	\N	216	0.197802	857	0.784799
357206	TQKKKKKKASKTAEN	Ebp1	[373:K:ubiquitinylated lysine:Activity:MOD:01148]	ref_phosphosite_2013.site_data	NP_006182.2	366	NP_006182.2	4.04	373	\N	0.000457876	1	0.000915751	1091	0.999084
29940	LTPSASLPPAQ	ATPB_HUMAN	[25:S:MOD:00046:Activity:O-phospho-L-serine]	ref_hprd_2013.post_translational_modifications	NP_001677.2	20	NP_001677.2	4.22	25	-0.0372	0.000915751	2	0.0018315	1090	0.998168
312034	RRLTPSASLPPAQLL	ATP5B	[25:S:O-phospho-L-serine:Activity:MOD:00046]	ref_phosphosite_2013.site_data	NP_001677.2	18	NP_001677.2	4.22	25	-0.0372	0.000915751	2	0.0018315	1090	0.998168
394836	LQILDKSTKGKTDLS	TMEM5	[92:T:O-phospho-L-threonine:Activity:MOD:00047]	ref_phosphosite_2013.site_data	NP_055069.1	85	NP_055069.1	1.12	92	-16.3036	0.00137363	3	0.00274725	1089	0.997253
73141	QIRRSTSSSSD	SRGP1_HUMAN	[1028:T:MOD:00047:Activity:O-phospho-L-threonine]	ref_hprd_2013.post_translational_modifications	NP_065813.1	1023	NP_065813.1	3.67	1028	\N	0.000457876	1	0.000915751	1091	0.999084
432478	EPQIRRSTSSSSDTM	ARHGAP13	[1028:T:O-phospho-L-threonine:Activity:MOD:00047]	ref_phosphosite_2013.site_data	NP_065813.1	1021	NP_065813.1	3.67	1028	\N	0.000457876	1	0.000915751	1091	0.999084
73141	QIRRSTSSSSD	SRGP1_HUMAN	[1028:T:MOD:00047:Activity:O-phospho-L-threonine]	ref_hprd_2013.post_translational_modifications	NP_065813.1	1023	NP_065813.1	-6.67	1028	\N	0.0018315	4	0.003663	1088	0.996337
432478	EPQIRRSTSSSSDTM	ARHGAP13	[1028:T:O-phospho-L-threonine:Activity:MOD:00047]	ref_phosphosite_2013.site_data	NP_065813.1	1021	NP_065813.1	-6.67	1028	\N	0.0018315	4	0.003663	1088	0.996337
466518	GDSGGPSTPSASPLP	helicase B	[980:T:O-phospho-L-threonine:Activity:MOD:00047]	ref_phosphosite_2013.site_data	NP_387467.2	973	NP_387467.2	0.159	980	0.2645	0.168498	298	0.272894	759	0.695055
430774	AVNASEKTVVEALFQ	NUP107	[251:T:O-phospho-L-threonine:Activity:MOD:00047]	ref_phosphosite_2013.site_data	NP_065134.1	244	NP_065134.1	-1.81	251	-0.0645	0.0018315	4	0.003663	1088	0.996337
283002	SSVNEGSTYHKSCSF	MYPT1	[548:T:O-phospho-L-threonine:Activity:MOD:00047]	ref_phosphosite_2013.site_data	NP_001137357.1	541	NP_001137357.1	1.42	548	\N	0.00412088	9	0.00824176	1083	0.991758
365221	GIEKGALSQLKKLLF	KERA	[118:S:O-phospho-L-serine:Activity:MOD:00046]	ref_phosphosite_2013.site_data	NP_008966.1	111	NP_008966.1	2.99	118	-26.6947	0.00320513	7	0.00641026	1085	0.99359
327747	QKRIDQSKFQETEFL	TMPO iso6	[416:K:ubiquitinylated lysine:Activity:MOD:01148]	ref_phosphosite_2013.site_data	NP_003267.1	409	NP_003267.1	-7.06	416	3.2962	0.0173993	38	0.0347985	1054	0.965201
444162	<MLFKLLQRQTY	GNPTAB	[4:K:ubiquitinylated lysine:Activity:MOD:01148]	ref_phosphosite_2013.site_data	NP_077288.2	1	NP_077288.2	3.5	4	-15.0837	\N	1	0.000915751	1091	0.999084
265878	AHPDDIQSRLLGASG	C12orf42	[263:S:O-phospho-L-serine:Activity:MOD:00046]	ref_phosphosite_2013.site_data	NP_001092806.1	256	NP_001092806.1	-0.118	263	-2.9392	\N	241	0.220696	832	0.761905
284226	GVYVGLPSEAVNMVS	OCC1_HUMAN	[47:S:O-phospho-L-serine:Activity:MOD:00046]	ref_phosphosite_2013.site_data	NP_001138671.1	40	NP_001138671.1	1.04	47	\N	0.000915751	2	0.0018315	1090	0.998168
59550	MQEPDTKLRPL	SART3_HUMAN	[720:T:MOD:00047:Activity:O-phospho-L-threonine]	ref_hprd_2013.post_translational_modifications	NP_055521.1	715	NP_055521.1	-9.05	720	-0.5482	0.000457876	1	0.000915751	1091	0.999084
325327	EAQTTRLTATEAQTT	SELPLG	[157:T:O-phospho-L-threonine:Activity:MOD:00047]	ref_phosphosite_2013.site_data	NP_002997.2	150	NP_002997.2	-0.834	157	0.8966	\N	19	0.0173993	1073	0.982601
35600	GRGRNSNKGLP	ATX2_HUMAN	[248:S:MOD:00046:Activity:O-phospho-L-serine]	ref_hprd_2013.post_translational_modifications	NP_002964.3	243	NP_002964.3	1.05	248	-1.4656	0.195971	270	0.247253	743	0.680403
130898	RIDILRLLLQQ	NAA25	[728:R:Activity:Proteolysis]	ref_merops_2013.substrate_search	NP_079229.2	723	NP_079229.2	4.22	728	-10.3073	0.000457876	1	0.000915751	1091	0.999084
107967	GSVAVRVALGE	RBM19	[551:R:Activity:Proteolysis]	ref_merops_2013.substrate_search	NP_001140170.1	546	NP_001140170.1	2.47	551	-12.5464	0.0018315	4	0.003663	1088	0.996337
414175	ACDAAKISTTTSEEP	TBX3	[396:S:O-phospho-L-serine:Activity:MOD:00046]	ref_phosphosite_2013.site_data	NP_057653.3	389	NP_057653.3	0.243	396	\N	\N	53	0.0485348	1035	0.947802
357857	KTPRRDSSGGTKDGD	AMPKB1	[25:S:O-phospho-L-serine:Activity:MOD:00046]	ref_phosphosite_2013.site_data	NP_006244.2	18	NP_006244.2	4.2	25	-19.3365	0.00549451	12	0.010989	1080	0.989011
302933	SPFAEGTSARTFNNI	CRIK	[308:S:O-phospho-L-serine:Activity:MOD:00046]	ref_phosphosite_2013.site_data	NP_001193928.1	301	NP_001193928.1	3.56	308	\N	0.0132784	29	0.0265568	1063	0.973443
411907	VLLEHSVKKAVHFGL	APC5	[366:K:ubiquitinylated lysine:Activity:MOD:01148]	ref_phosphosite_2013.site_data	NP_057321.2	359	NP_057321.2	4.33	366	\N	0.000915751	2	0.0018315	1090	0.998168
265060	PLSAKKGKGEKDKKG	LRRC43	[518:K:N6-acetyl-L-lysine:Activity:MOD:00064]	ref_phosphosite_2013.site_data	NP_001091989.1	511	NP_001091989.1	1.37	518	-5.5493	0.0119048	24	0.021978	1067	0.977106
388986	PTRIRTNKFTEGFQN	TJ6	[374:K:ubiquitinylated lysine:Activity:MOD:01148]	ref_phosphosite_2013.site_data	NP_036595.2	367	NP_036595.2	1.97	374	-12.7976	0.0192308	42	0.0384615	1050	0.961538
505149	KTLAKKMTVLYKLAR	DNAH10	[1986:T:O-phospho-L-threonine:Activity:MOD:00047]	ref_phosphosite_2013.site_data	NP_997320.2	1979	NP_997320.2	4.62	1986	\N	0.0151099	33	0.0302198	1059	0.96978
158235	PVSHWKPEAVQ	PGAM5	[191:K:N6-acetyl-L-lysine:Activity:MOD:00064]	uniprot_2013.ref_uniprot_modifiedresiduedata	NP_001164014.1	186	NP_001164014.1	3.33	191	-20.1292	\N	60	0.0549451	1025	0.938645
293578	DPPVSHWKPEAVQYY	PGAM5	[191:K:N6-acetyl-L-lysine:Activity:MOD:00064]	ref_phosphosite_2013.site_data	NP_001164014.1	184	NP_001164014.1	3.33	191	-20.1292	\N	60	0.0549451	1025	0.938645
84512	PVSHWKPEAVQ	PGAM5_HUMAN	[191:K:MOD:00064:Activity:N6-acetyl-L-lysine]	ref_hprd_2013.post_translational_modifications	NP_612642.2	186	NP_612642.2	3.33	191	-20.1292	\N	60	0.0549451	1025	0.938645
334887	KDIEEIKTQKVRIEG	GJB2	[123:T:O-phospho-L-threonine:Activity:MOD:00047]	ref_phosphosite_2013.site_data	NP_003995.2	116	NP_003995.2	-8.09	123	\N	0.00274725	6	0.00549451	1086	0.994505
280870	CGVTSPATGRRGLIR	ZAR1L	[137:T:O-phospho-L-threonine:Activity:MOD:00047]	ref_phosphosite_2013.site_data	NP_001130043.1	130	NP_001130043.1	-1.26	137	1.7448	\N	485	0.444139	410	0.375458
225896	QIQLEIRKAMESAEQ	BRCA2	[2950:K:N6,N6-dimethyl-L-lysine:Activity:MOD:00084]	ref_phosphosite_2013.site_data	NP_000050.2	2943	NP_000050.2	1.81	2950	\N	0.0018315	4	0.003663	1088	0.996337
460328	LSRANTEKSYGIDEN	SETDB2	[408:K:N6-acetyl-L-lysine:Activity:MOD:00064]	ref_phosphosite_2013.site_data	NP_114121.2	401	NP_114121.2	2.09	408	\N	0.0260989	49	0.0448718	1039	0.951465
460328	LSRANTEKSYGIDEN	SETDB2	[408:K:N6-acetyl-L-lysine:Activity:MOD:00064]	ref_phosphosite_2013.site_data	NP_114121.2	401	NP_114121.2	2.06	408	\N	0.000457876	1	0.000915751	1091	0.999084
437308	KTSSSLATVKKQLNR	UTP14C	[101:T:O-phospho-L-threonine:Activity:MOD:00047]	ref_phosphosite_2013.site_data	NP_067677.4	94	NP_067677.4	-1.17	101	1.0892	\N	172	0.157509	905	0.828755
242603	GGRSSGPYGGGGQYF	HNRNPA1L2	[289:Y:O4'-phospho-L-tyrosine:Activity:MOD:00048]	ref_phosphosite_2013.site_data	NP_001011724.1	282	NP_001011724.1	2.62	289	\N	\N	309	0.282967	729	0.667582
39969	MLRKKSGMQIA	EDNRB_HUMAN	[305:S:MOD:00046:Activity:O-phospho-L-serine]	ref_hprd_2013.post_translational_modifications	NP_003982.1	300	NP_003982.1	3.55	305	-3.0431	0.00686813	15	0.0137363	1077	0.986264
268101	NLITNLRKKEISKIL	ABCC4	[304:K:ubiquitinylated lysine:Activity:MOD:01148]	ref_phosphosite_2013.site_data	NP_001098985.1	297	NP_001098985.1	1.66	304	\N	0.138736	251	0.229853	815	0.746337
228466	KGHMLTKSEKNQLLA	PCCA	[520:S:O-phospho-L-serine:Activity:MOD:00046]	ref_phosphosite_2013.site_data	NP_000273.2	513	NP_000273.2	1.99	520	\N	0.00274725	6	0.00549451	1086	0.994505
419742	YKDVVNMKESSRQRL	TMCO3	[132:K:ubiquitinylated lysine:Activity:MOD:01148]	ref_phosphosite_2013.site_data	NP_060375.4	125	NP_060375.4	2.48	132	-16.2884	0.00228938	5	0.00457875	1087	0.995421
365700	GDTVSEKKNPPRFTL	TEP1	[434:K:ubiquitinylated lysine:Activity:MOD:01148]	ref_phosphosite_2013.site_data	NP_009041.2	427	NP_009041.2	-1.97	434	-6.0216	0.0347985	66	0.0604396	1021	0.934982
292014	CFTLLCYYDPNSDAD	HAUS4	[183:Y:O4'-phospho-L-tyrosine:Activity:MOD:00048]	ref_phosphosite_2013.site_data	NP_001159741.1	176	NP_001159741.1	2.51	183	-1.9695	\N	25	0.0228938	1066	0.97619
61011	LVGGLSPLSSP	ACINU_HUMAN	[478:S:MOD:00046:Activity:O-phospho-L-serine]	ref_hprd_2013.post_translational_modifications	NP_055792.1	473	NP_055792.1	4.41	478	-0.679	0.0608974	123	0.112637	964	0.882784
228208	LKNAYEESLEHLETF	MYH7	[1491:S:O-phospho-L-serine:Activity:MOD:00046]	ref_phosphosite_2013.site_data	NP_000248.2	1484	NP_000248.2	1.75	1491	\N	0.00778388	15	0.0137363	1076	0.985348
15305	VTLRQSFVPVR	TGM1_HUMAN	[755:S:MOD:00046:Activity:O-phospho-L-serine]	ref_hprd_2013.post_translational_modifications	NP_000350.1	750	NP_000350.1	2.9	755	-6.7685	0.00457875	10	0.00915751	1082	0.990842
229238	ETVTLRQSFVPVRPG	TGM1	[755:S:O-phospho-L-serine:Activity:MOD:00046]	ref_phosphosite_2013.site_data	NP_000350.1	748	NP_000350.1	2.9	755	-6.7685	0.00457875	10	0.00915751	1082	0.990842
299843	GGRGPEDSWLLLSAP	NFAT3	[246:S:O-phospho-L-serine:Activity:MOD:00046]	ref_phosphosite_2013.site_data	NP_001185894.1	239	NP_001185894.1	-1.7	246	-3.1684	0.0018315	4	0.003663	1088	0.996337
411158	ISPLLSVKELRDMGI	SCFD1	[63:K:ubiquitinylated lysine:Activity:MOD:01148]	ref_phosphosite_2013.site_data	NP_057190.2	56	NP_057190.2	4.06	63	-17.8222	0.559066	467	0.427656	248	0.227106
25313	TMEEYSTDEDE	F177A_HUMAN	[70:S:MOD:00046:Activity:O-phospho-L-serine]	ref_hprd_2013.post_translational_modifications	NP_001072987.1	65	NP_001072987.1	4.14	70	\N	0.000457876	1	0.000915751	1091	0.999084
153136	TMEEYSTDEDE	F177A	[70:S:O-phospho-L-serine:Activity:MOD:00046]	uniprot_2013.ref_uniprot_modifiedresiduedata	NP_001072987.1	65	NP_001072987.1	4.14	70	\N	0.000457876	1	0.000915751	1091	0.999084
257943	GETMEEYSTDEDEVD	FAM177A1	[70:S:O-phospho-L-serine:Activity:MOD:00046]	ref_phosphosite_2013.site_data	NP_001072987.1	63	NP_001072987.1	4.14	70	\N	0.000457876	1	0.000915751	1091	0.999084
401634	RLRSGNASTMTRRGS	RalGAPA1	[853:S:O-phospho-L-serine:Activity:MOD:00046]	ref_phosphosite_2013.site_data	NP_055805.1	846	NP_055805.1	-0.615	853	\N	0.000457876	1	0.000915751	1091	0.999084
401634	RLRSGNASTMTRRGS	RalGAPA1	[853:S:O-phospho-L-serine:Activity:MOD:00046]	ref_phosphosite_2013.site_data	NP_055805.1	846	NP_055805.1	2.82	853	-2.411	0.00641026	14	0.0128205	1078	0.987179
34174	DKECKSLSPGK	PININ_HUMAN	[441:S:MOD:00046:Activity:O-phospho-L-serine]	ref_hprd_2013.post_translational_modifications	NP_002678.2	436	NP_002678.2	0.968	441	-1.7634	0.0709707	141	0.129121	7	0.00641026
163218	DKECKSLSPGK	PININ	[441:S:O-phospho-L-serine:Activity:MOD:00046]	uniprot_2013.ref_uniprot_modifiedresiduedata	NP_002678.2	436	NP_002678.2	0.968	441	-1.7634	0.0709707	141	0.129121	7	0.00641026
321684	EPDKECKSLSPGKEN	PNN	[441:S:O-phospho-L-serine:Activity:MOD:00046]	ref_phosphosite_2013.site_data	NP_002678.2	434	NP_002678.2	0.968	441	-1.7634	0.0709707	141	0.129121	7	0.00641026
34184	SSKGGSSRDTK	PININ_HUMAN	[671:S:MOD:00046:Activity:O-phospho-L-serine]	ref_hprd_2013.post_translational_modifications	NP_002678.2	666	NP_002678.2	3.51	671	-11.4377	0.152473	249	0.228022	801	0.733516
163227	SSKGGSSRDTK	PININ	[671:S:O-phospho-L-serine:Activity:MOD:00046]	uniprot_2013.ref_uniprot_modifiedresiduedata	NP_002678.2	666	NP_002678.2	3.51	671	-11.4377	0.152473	249	0.228022	801	0.733516
321714	HKSSKGGSSRDTKGS	PNN	[671:S:O-phospho-L-serine:Activity:MOD:00046]	ref_phosphosite_2013.site_data	NP_002678.2	664	NP_002678.2	3.51	671	-11.4377	0.152473	249	0.228022	801	0.733516
482089	SEFENFKTKMVITSK	PPIL5	[136:T:O-phospho-L-threonine:Activity:MOD:00047]	ref_phosphosite_2013.site_data	NP_689542.2	129	NP_689542.2	3.44	136	-6.3333	0.00961538	19	0.0173993	1072	0.981685
323845	IVKTKVFKDFSELEP	PYGL	[470:K:N6-acetyl-L-lysine:Activity:MOD:00064]	ref_phosphosite_2013.site_data	NP_002854.3	463	NP_002854.3	4.62	470	-29.129	0.000457876	1	0.000915751	1091	0.999084
323878	IVKTKVFKDFSELEP	PYGL	[470:K:ubiquitinylated lysine:Activity:MOD:01148]	ref_phosphosite_2013.site_data	NP_002854.3	463	NP_002854.3	4.62	470	-29.129	0.000457876	1	0.000915751	1091	0.999084
323854	FMLPVHFYGKVEHTN	PYGL	[204:Y:O4'-phospho-L-tyrosine:Activity:MOD:00048]	ref_phosphosite_2013.site_data	NP_002854.3	197	NP_002854.3	4.62	204	-0.0021	0.0018315	4	0.003663	1088	0.996337
65259	PKFFEKYLRDV	CN166_HUMAN	[62:K:MOD:00064:Activity:N6-acetyl-L-lysine]	ref_hprd_2013.post_translational_modifications	NP_057123.1	57	NP_057123.1	2.77	62	-12.271	0.000457876	1	0.000915751	1091	0.999084
178931	PKFFEKYLRDV	CN166	[62:K:N6-acetyl-L-lysine:Activity:MOD:00064]	uniprot_2013.ref_uniprot_modifiedresiduedata	NP_057123.1	57	NP_057123.1	2.77	62	-12.271	0.000457876	1	0.000915751	1091	0.999084
410818	DWPKFFEKYLRDVNC	C14orf166	[62:K:N6-acetyl-L-lysine:Activity:MOD:00064]	ref_phosphosite_2013.site_data	NP_057123.1	55	NP_057123.1	2.77	62	-12.271	0.000457876	1	0.000915751	1091	0.999084
398922	DAKDLIRTAVGQTRL	DLG7	[469:T:O-phospho-L-threonine:Activity:MOD:00047]	ref_phosphosite_2013.site_data	NP_055565.3	462	NP_055565.3	3.24	469	-8.8625	0.0947802	143	0.130952	917	0.839744
419970	GKSPVESSLNVKTKK	FBXO34	[82:S:O-phospho-L-serine:Activity:MOD:00046]	ref_phosphosite_2013.site_data	NP_060413.2	75	NP_060413.2	2.69	82	\N	0.00732601	16	0.014652	1076	0.985348
432978	PPLKRQRTAEAFSDE	TRMT5	[494:T:O-phospho-L-threonine:Activity:MOD:00047]	ref_phosphosite_2013.site_data	NP_065861.2	487	NP_065861.2	2.26	494	-19.5022	0.00137363	3	0.00274725	1089	0.997253
432974	SFEKAELSVLEQLNV	TRMT5	[157:S:O-phospho-L-serine:Activity:MOD:00046]	ref_phosphosite_2013.site_data	NP_065861.2	150	NP_065861.2	-1.53	157	-25.3781	0.003663	8	0.00732601	1084	0.992674
404625	MNLPLMIKKQDQPTF	SYNE2	[676:K:N6-methyl-L-lysine:Activity:MOD:00085]	ref_phosphosite_2013.site_data	NP_055995.4	669	NP_055995.4	2.76	676	\N	0.00595238	13	0.0119048	1079	0.988095
255389	LPRRESPSEERLEPK	C14orf43	[925:S:O-phospho-L-serine:Activity:MOD:00046]	ref_phosphosite_2013.site_data	NP_001036783.1	918	NP_001036783.1	0.0457	925	-0.0052	0.077381	127	0.1163	944	0.864469
505633	QAAEGPGSWSPTARP	TMED8	[12:S:O-phospho-L-serine:Activity:MOD:00046]	ref_phosphosite_2013.site_data	NP_998766.1	5	NP_998766.1	-0.896	12	0.3322	\N	256	0.234432	806	0.738095
287492	LNSLEETYSPFFRNN	ZC3H14	[273:Y:O4'-phospho-L-tyrosine:Activity:MOD:00048]	ref_phosphosite_2013.site_data	NP_001153575.1	266	NP_001153575.1	3.32	273	-12.9549	0.0018315	4	0.003663	1088	0.996337
258872	PAKSPGRSPDLAPHL	Daple	[1985:S:O-phospho-L-serine:Activity:MOD:00046]	ref_phosphosite_2013.site_data	NP_001073883.2	1978	NP_001073883.2	2.25	1985	0.1964	0.00320513	7	0.00641026	1085	0.99359
336523	SENERLKKLCTDLEE	TRIP11	[73:K:N6-acetyl-L-lysine:Activity:MOD:00064]	ref_phosphosite_2013.site_data	NP_004230.2	66	NP_004230.2	2.57	73	\N	\N	4	0.003663	1088	0.996337
154229	SEEKASEEEKA	ZPI	[61:S:O-phospho-L-serine:Activity:MOD:00046]	uniprot_2013.ref_uniprot_modifiedresiduedata	NP_001094077.1	56	NP_001094077.1	-2.91	61	\N	0.350733	416	0.380952	501	0.458791
266885	EASEEKASEEEKAWL	SERPINA10	[61:S:O-phospho-L-serine:Activity:MOD:00046]	ref_phosphosite_2013.site_data	NP_001094077.1	54	NP_001094077.1	-2.91	61	\N	0.350733	416	0.380952	501	0.458791
65535	SEEKASEEEKA	ZPI_HUMAN	[61:S:MOD:00046:Activity:O-phospho-L-serine]	ref_hprd_2013.post_translational_modifications	NP_057270.1	56	NP_057270.1	-2.91	61	\N	0.350733	416	0.380952	501	0.458791
263076	RFYLSKKKWVMVPMM	SERPINA3	[237:K:N6-acetyl-L-lysine:Activity:MOD:00064]	ref_phosphosite_2013.site_data	NP_001076.2	230	NP_001076.2	-4.65	237	\N	0.000457876	1	0.000915751	1091	0.999084
483052	YKSKLKDSGHLLTQS	C14orf49	[892:S:O-phospho-L-serine:Activity:MOD:00046]	ref_phosphosite_2013.site_data	NP_689805.3	885	NP_689805.3	2.02	892	-10.4463	0.00686813	15	0.0137363	1077	0.986264
483053	LVAEFPEKEAQLSLV	C14orf49	[700:K:ubiquitinylated lysine:Activity:MOD:01148]	ref_phosphosite_2013.site_data	NP_689805.3	693	NP_689805.3	2.86	700	-31.7069	0.00549451	12	0.010989	1080	0.989011
483050	SRLKELLTMLQLKKD	C14orf49	[497:T:O-phospho-L-threonine:Activity:MOD:00047]	ref_phosphosite_2013.site_data	NP_689805.3	490	NP_689805.3	3.61	497	-9.8178	0.0554029	119	0.108974	972	0.89011
9051	VTRLPSGYGLA	DLK1	[260:S:O-(N-acetylaminogalactosyl)-L-serine:Activity:MOD:00163]	uniprot_2013.ref_uniprot_glycosylationdata	NP_003827.3	255	NP_003827.3	1.04	260	\N	0.0517399	109	0.0998168	981	0.898352
355775	LKVKQGGRGAGATLE	MRCKb	[671:R:5-methyl-L-arginine:Activity:MOD:00277]	ref_phosphosite_2013.site_data	NP_006026.3	664	NP_006026.3	0.562	671	\N	0.00320513	7	0.00641026	1085	0.99359
313102	LGKHEKFSEVLKRLR	CKB	[309:S:O-phospho-L-serine:Activity:MOD:00046]	ref_phosphosite_2013.site_data	NP_001814.2	302	NP_001814.2	-6.14	309	-15.9393	0.000457876	1	0.000915751	1091	0.999084
266557	HLQSLGATLRELSSA	XRCC3	[241:T:O-phospho-L-threonine:Activity:MOD:00047]	ref_phosphosite_2013.site_data	NP_001093588.1	234	NP_001093588.1	1.23	241	-18.8536	0.25	366	0.335165	636	0.582418
408913	PSPPEAASPRKAVGT	KIF26A	[885:S:O-phospho-L-serine:Activity:MOD:00046]	ref_phosphosite_2013.site_data	NP_056471.1	878	NP_056471.1	1.14	885	\N	\N	45	0.0412088	1046	0.957875
271870	TRSNSLSTPRPTRAS	KIAA0284	[1117:T:O-phospho-L-threonine:Activity:MOD:00047]	ref_phosphosite_2013.site_data	NP_001106197.1	1110	NP_001106197.1	null	1117	-38.6568	\N	3	0.00274725	1089	0.997253
473978	FGVSAPGKSIEASVD	AHNAK2	[1840:K:N6-acetyl-L-lysine:Activity:MOD:00064]	ref_phosphosite_2013.site_data	NP_612429.2	1833	NP_612429.2	1.78	1840	-24.1625	\N	9	0.00824176	1083	0.991758
473990	DVTAKDSKFKMPKFK	AHNAK2	[1822:K:N6,N6,N6-trimethyl-L-lysine:Activity:MOD:00083]	ref_phosphosite_2013.site_data	NP_612429.2	1815	NP_612429.2	1.78	1822	-26.778	\N	33	0.0302198	1059	0.96978
474040	KMPSFGVSAPGKSIE	AHNAK2	[1341:S:O-phospho-L-serine:Activity:MOD:00046]	ref_phosphosite_2013.site_data	NP_612429.2	1334	NP_612429.2	-4.32	1341	\N	\N	239	0.218864	755	0.691392
474040	KMPSFGVSAPGKSIE	AHNAK2	[1341:S:O-phospho-L-serine:Activity:MOD:00046]	ref_phosphosite_2013.site_data	NP_612429.2	1334	NP_612429.2	2.16	1341	-6.8464	\N	237	0.217033	747	0.684066
399185	LTPNAKRTLPVDSSH	ARHGAP11A	[329:T:O-phospho-L-threonine:Activity:MOD:00047]	ref_phosphosite_2013.site_data	NP_055598.1	322	NP_055598.1	null	329	\N	\N	13	0.0119048	1079	0.988095
483066	ESDGKSSTSSDSGRS	PGBD4	[65:T:O-phospho-L-threonine:Activity:MOD:00047]	ref_phosphosite_2013.site_data	NP_689808.2	58	NP_689808.2	1.01	65	\N	\N	41	0.0375458	1050	0.961538
303228	RQGRIMSTLQGALAQ	BubR1	[40:T:O-phospho-L-threonine:Activity:MOD:00047]	ref_phosphosite_2013.site_data	NP_001202.4	33	NP_001202.4	4.14	40	-10.3382	0.0178571	37	0.0338828	1054	0.965201
303238	TGDQQEETMPTKETT	BubR1	[471:T:O-phospho-L-threonine:Activity:MOD:00047]	ref_phosphosite_2013.site_data	NP_001202.4	464	NP_001202.4	-4.41	471	-0.9563	0.000457876	1	0.000915751	1091	0.999084
282493	PLDRVFRTTWLSTEC	TRAF4AF1	[15:T:O-phospho-L-threonine:Activity:MOD:00047]	ref_phosphosite_2013.site_data	NP_001136233.1	8	NP_001136233.1	3.1	15	-2.1762	0.000457876	1	0.000915751	1091	0.999084
282511	QKVELLEKFRDNCLA	TRAF4AF1	[212:K:ubiquitinylated lysine:Activity:MOD:01148]	ref_phosphosite_2013.site_data	NP_001136233.1	205	NP_001136233.1	4.29	212	-2.762	0.00503663	11	0.0100733	1081	0.989927
282504	GLDPALGSETLASRQ	TRAF4AF1	[232:S:O-phospho-L-serine:Activity:MOD:00046]	ref_phosphosite_2013.site_data	NP_001136233.1	225	NP_001136233.1	0.76	232	-3.1594	0.0430403	86	0.0787546	1002	0.917582
64083	<MLSRPKPG	RPAP1_HUMAN	[3:S:MOD:00046:Activity:O-phospho-L-serine]	ref_hprd_2013.post_translational_modifications	NP_056355.2	1	NP_056355.2	4.21	3	1.9163	0.00961538	21	0.0192308	1071	0.980769
47872	TQIEDTEPMSP	TP53B_HUMAN	[548:T:MOD:00047:Activity:O-phospho-L-threonine]	ref_hprd_2013.post_translational_modifications	NP_005648.1	543	NP_005648.1	1.56	548	-2.4294	0.00595238	13	0.0119048	1079	0.988095
47836	LQIQKSPEPEV	TP53B_HUMAN	[294:S:MOD:00046:Activity:O-phospho-L-serine]	ref_hprd_2013.post_translational_modifications	NP_005648.1	289	NP_005648.1	1.66	294	-2.25	0.00228938	5	0.00457875	1087	0.995421
318392	SEKLCSQYGTPVFSA	MAP1A	[958:Y:O4'-phospho-L-tyrosine:Activity:MOD:00048]	ref_phosphosite_2013.site_data	NP_002364.5	951	NP_002364.5	3.39	958	-3.6343	0.00228938	5	0.00457875	1087	0.995421
413568	IMTEMEISRAAAERS	HYPK	[105:S:O-phospho-L-serine:Activity:MOD:00046]	ref_phosphosite_2013.site_data	NP_057484.3	98	NP_057484.3	4.53	105	-8.4758	0.212454	340	0.311355	690	0.631868
418455	VSSLAGFTDCHRTSI	ChaK1	[1482:T:O-phospho-L-threonine:Activity:MOD:00047]	ref_phosphosite_2013.site_data	NP_060142.3	1475	NP_060142.3	1.74	1482	-2.6607	0.0705128	136	0.124542	947	0.867216
226302	VMLDTSNTLFLRIPL	CYP19A1	[201:T:O-phospho-L-threonine:Activity:MOD:00047]	ref_phosphosite_2013.site_data	NP_000094.2	194	NP_000094.2	-5.65	201	-0.0009	0.0260989	55	0.0503663	1036	0.948718
21264	VSTSVTIRENK	VP13C_HUMAN	[542:T:MOD:00047:Activity:O-phospho-L-threonine]	ref_hprd_2013.post_translational_modifications	NP_001018098.1	537	NP_001018098.1	0.498	542	\N	\N	15	0.0137363	1077	0.986264
73305	VSTSVTIRENK	VP13C_HUMAN	[542:T:MOD:00047:Activity:O-phospho-L-threonine]	ref_hprd_2013.post_translational_modifications	NP_065872.1	537	NP_065872.1	0.498	542	\N	\N	15	0.0137363	1077	0.986264
420210	KRLFKVRSDLDFAEQ	ZWILCH	[344:S:O-phospho-L-serine:Activity:MOD:00046]	ref_phosphosite_2013.site_data	NP_060445.3	337	NP_060445.3	1.03	344	-4.1282	0.159341	258	0.236264	789	0.722527
351110	GDSTGMARARTSVSQ	LOXL1	[141:R:5-methyl-L-arginine:Activity:MOD:00277]	ref_phosphosite_2013.site_data	NP_005567.2	134	NP_005567.2	2.09	141	\N	\N	425	0.389194	531	0.486264
277088	MNHNRLGSLPRDALG	ISLR2	[137:S:O-phospho-L-serine:Activity:MOD:00046]	ref_phosphosite_2013.site_data	NP_001123608.1	130	NP_001123608.1	2.29	137	\N	0.0347985	72	0.0659341	1018	0.932234
232458	RFLTADGTAINKPLS	CYP1A2	[438:T:O-phospho-L-threonine:Activity:MOD:00047]	ref_phosphosite_2013.site_data	NP_000752.2	431	NP_000752.2	-3.09	438	\N	\N	3	0.00274725	1089	0.997253
113732	LFLPTRSQEDP	MPI	[328:R:Activity:Proteolysis]	ref_merops_2013.substrate_search	NP_002426.1	323	NP_002426.1	2.33	328	\N	0.003663	8	0.00732601	1084	0.992674
446380	GRGCTSVTTALSLPE	SgK269	[1077:T:O-phospho-L-threonine:Activity:MOD:00047]	ref_phosphosite_2013.site_data	NP_079052.2	1070	NP_079052.2	0.242	1077	-3.0044	0.00641026	14	0.0128205	1078	0.987179
432754	GSPGTPGRERRSPTQ	AlphaK1	[1412:R:5-methyl-L-arginine:Activity:MOD:00277]	ref_phosphosite_2013.site_data	NP_065829.3	1405	NP_065829.3	0.812	1412	-12.6404	\N	54	0.0494505	1038	0.950549
87147	NQELLSPSKRS	TICRR_HUMAN	[923:S:MOD:00046:Activity:O-phospho-L-serine]	ref_hprd_2013.post_translational_modifications	NP_689472.3	918	NP_689472.3	4.26	923	-21.6569	0.00503663	11	0.0100733	1081	0.989927
481743	LFNQELLSPSKRSLK	TICRR	[923:S:O-phospho-L-serine:Activity:MOD:00046]	ref_phosphosite_2013.site_data	NP_689472.3	916	NP_689472.3	4.26	923	-21.6569	0.00503663	11	0.0100733	1081	0.989927
284425	DHEDQTDTEGEDTEE	perilipin	[301:T:O-phospho-L-threonine:Activity:MOD:00047]	ref_phosphosite_2013.site_data	NP_001138783.1	294	NP_001138783.1	1.53	301	-4.5944	0.00137363	3	0.00274725	1089	0.997253
334797	PIFGGTVYHSPVSRL	PRC1	[511:Y:O4'-phospho-L-tyrosine:Activity:MOD:00048]	ref_phosphosite_2013.site_data	NP_003972.1	504	NP_003972.1	-0.287	511	\N	0.0338828	70	0.0641026	1020	0.934066
445381	QAARSPSSLPSSPAS	LRRK1	[1858:S:O-phospho-L-serine:Activity:MOD:00046]	ref_phosphosite_2013.site_data	NP_078928.3	1851	NP_078928.3	4.04	1858	\N	0.00137363	3	0.00274725	1089	0.997253
363952	LLLFVNQTLAAHREL	PDIA2	[286:T:O-phospho-L-threonine:Activity:MOD:00047]	ref_phosphosite_2013.site_data	NP_006840.2	279	NP_006840.2	2.42	286	\N	\N	164	0.150183	909	0.832418
72848	RVLYEKFFRDH	DECR2_HUMAN	[151:K:MOD:00064:Activity:N6-acetyl-L-lysine]	ref_hprd_2013.post_translational_modifications	NP_065715.1	146	NP_065715.1	3.43	151	\N	\N	45	0.0412088	1046	0.957875
182284	RVLYEKFFRDH	DECR2	[151:K:N6-acetyl-L-lysine:Activity:MOD:00064]	uniprot_2013.ref_uniprot_modifiedresiduedata	NP_065715.1	146	NP_065715.1	3.43	151	\N	\N	45	0.0412088	1046	0.957875
431644	VSRVLYEKFFRDHGG	DECR2	[151:K:N6-acetyl-L-lysine:Activity:MOD:00064]	ref_phosphosite_2013.site_data	NP_065715.1	144	NP_065715.1	3.43	151	\N	\N	45	0.0412088	1046	0.957875
74961	RGDAASSPAPA	CTF18_HUMAN	[63:S:MOD:00046:Activity:O-phospho-L-serine]	ref_hprd_2013.post_translational_modifications	NP_071375.1	58	NP_071375.1	0.166	63	-1.4983	\N	92	0.0842491	992	0.908425
183334	RGDAASSPAPA	CTF18	[63:S:O-phospho-L-serine:Activity:MOD:00046]	uniprot_2013.ref_uniprot_modifiedresiduedata	NP_071375.1	58	NP_071375.1	0.166	63	-1.4983	\N	92	0.0842491	992	0.908425
127509	MDTVTVFDFKT	IF140	[611:V:Activity:Proteolysis]	ref_merops_2013.substrate_search	NP_055529.2	606	NP_055529.2	-4.98	611	\N	0.000915751	2	0.0018315	1090	0.998168
66359	GDAPFSEPGTT	SRRM2_HUMAN	[311:S:MOD:00046:Activity:O-phospho-L-serine]	ref_hprd_2013.post_translational_modifications	NP_057417.3	306	NP_057417.3	-1.7	311	2.6488	0.00320513	7	0.00641026	1085	0.99359
412679	GEGDAPFSEPGTTST	SRm300	[311:S:O-phospho-L-serine:Activity:MOD:00046]	ref_phosphosite_2013.site_data	NP_057417.3	304	NP_057417.3	-1.7	311	2.6488	0.00320513	7	0.00641026	1085	0.99359
66093	VSRHASSSPES	SRRM2_HUMAN	[435:S:MOD:00046:Activity:O-phospho-L-serine]	ref_hprd_2013.post_translational_modifications	NP_057417.3	430	NP_057417.3	3.86	435	-15.2476	0.00641026	14	0.0128205	1078	0.987179
179348	VSRHASSSPES	SRRM2	[435:S:O-phospho-L-serine:Activity:MOD:00046]	uniprot_2013.ref_uniprot_modifiedresiduedata	NP_057417.3	430	NP_057417.3	3.86	435	-15.2476	0.00641026	14	0.0128205	1078	0.987179
412714	TKVSRHASSSPESPK	SRm300	[435:S:O-phospho-L-serine:Activity:MOD:00046]	ref_phosphosite_2013.site_data	NP_057417.3	428	NP_057417.3	3.86	435	-15.2476	0.00641026	14	0.0128205	1078	0.987179
66395	RSHSRTPQRRG	SRRM2_HUMAN	[717:T:MOD:00047:Activity:O-phospho-L-threonine]	ref_hprd_2013.post_translational_modifications	NP_057417.3	712	NP_057417.3	2.82	717	-4.6276	0.000457876	1	0.000915751	1091	0.999084
412784	RGRSHSRTPQRRGRS	SRm300	[717:T:O-phospho-L-threonine:Activity:MOD:00047]	ref_phosphosite_2013.site_data	NP_057417.3	710	NP_057417.3	2.82	717	-4.6276	0.000457876	1	0.000915751	1091	0.999084
66104	RQGSITSPQAN	SRRM2_HUMAN	[856:T:MOD:00047:Activity:O-phospho-L-threonine]	ref_hprd_2013.post_translational_modifications	NP_057417.3	851	NP_057417.3	2.47	856	-1.127	0.00549451	12	0.010989	1080	0.989011
412819	PPRQGSITSPQANEQ	SRm300	[856:T:O-phospho-L-threonine:Activity:MOD:00047]	ref_phosphosite_2013.site_data	NP_057417.3	849	NP_057417.3	2.47	856	-1.127	0.00549451	12	0.010989	1080	0.989011
66328	DPELKSRTPSR	SRRM2_HUMAN	[883:S:MOD:00046:Activity:O-phospho-L-serine]	ref_hprd_2013.post_translational_modifications	NP_057417.3	878	NP_057417.3	-0.134	883	-0.8628	0.025641	56	0.0512821	1036	0.948718
179369	DPELKSRTPSR	SRRM2	[883:S:O-phospho-L-serine:Activity:MOD:00046]	uniprot_2013.ref_uniprot_modifiedresiduedata	NP_057417.3	878	NP_057417.3	-0.134	883	-0.8628	0.025641	56	0.0512821	1036	0.948718
412826	SPDPELKSRTPSRHS	SRm300	[883:S:O-phospho-L-serine:Activity:MOD:00046]	ref_phosphosite_2013.site_data	NP_057417.3	876	NP_057417.3	-0.134	883	-0.8628	0.025641	56	0.0512821	1036	0.948718
128352	SRFQSDSSSYP	SRRM2	[1141:D:Activity:Proteolysis]	ref_merops_2013.substrate_search	NP_057417.3	1136	NP_057417.3	2.77	1141	-11.6479	0.000915751	2	0.0018315	1090	0.998168
412925	SWGGPHFSPEHKELS	SRm300	[1311:S:O-phospho-L-serine:Activity:MOD:00046]	ref_phosphosite_2013.site_data	NP_057417.3	1304	NP_057417.3	4.07	1311	-13.0267	0.0018315	4	0.003663	1088	0.996337
227886	SGKMRPRSLEVTIST	pyrin	[242:S:O-phospho-L-serine:Activity:MOD:00046]	ref_phosphosite_2013.site_data	NP_000234.1	235	NP_000234.1	1.3	242	-10.7984	0.000457876	1	0.000915751	1091	0.999084
465301	DSFSGPSTSGSNH>	TIGD7	[544:T:O-phospho-L-threonine:Activity:MOD:00047]	ref_phosphosite_2013.site_data	NP_149985.2	537	NP_149985.2	0.0946	544	\N	0.00137363	3	0.00274725	1089	0.997253
462773	GSDSSLSSQSSSSCE	SLX4	[1716:S:O-phospho-L-serine:Activity:MOD:00046]	ref_phosphosite_2013.site_data	NP_115820.2	1709	NP_115820.2	3.82	1716	\N	0.00869963	19	0.0173993	1073	0.982601
462758	SRSRDCSSQTQISSL	SLX4	[1271:S:O-phospho-L-serine:Activity:MOD:00046]	ref_phosphosite_2013.site_data	NP_115820.2	1264	NP_115820.2	4.52	1271	\N	0.0746337	145	0.132784	938	0.858974
462747	GCGSRGPSPSASQRE	SLX4	[601:S:O-phospho-L-serine:Activity:MOD:00046]	ref_phosphosite_2013.site_data	NP_115820.2	594	NP_115820.2	0.127	601	\N	0.00412088	9	0.00824176	1083	0.991758
272828	SVVADQLKGLKTYLI	ADCY9	[564:K:ubiquitinylated lysine:Activity:MOD:01148]	ref_phosphosite_2013.site_data	NP_001107.2	557	NP_001107.2	2.41	564	\N	0.003663	8	0.00732601	1084	0.992674
405187	ETASLSPSLVPARQP	CLEC16A	[982:S:O-phospho-L-serine:Activity:MOD:00046]	ref_phosphosite_2013.site_data	NP_056041.1	975	NP_056041.1	3.84	982	-25.0792	0.00412088	9	0.00824176	1083	0.991758
127987	SVLSKDDVAPE	RL1D1	[319:D:Activity:Proteolysis]	ref_merops_2013.substrate_search	NP_056474.2	314	NP_056474.2	2.11	319	0.0001	0.00228938	5	0.00457875	1087	0.995421
45617	REISSSPESCP	XPF_HUMAN	[521:S:MOD:00046:Activity:O-phospho-L-serine]	ref_hprd_2013.post_translational_modifications	NP_005227.1	516	NP_005227.1	4.2	521	-29.6269	0.00137363	3	0.00274725	1089	0.997253
168190	REISSSPESCP	XPF	[521:S:O-phospho-L-serine:Activity:MOD:00046]	uniprot_2013.ref_uniprot_modifiedresiduedata	NP_005227.1	516	NP_005227.1	4.2	521	-29.6269	0.00137363	3	0.00274725	1089	0.997253
346785	YRREISSSPESCPEE	ERCC4	[521:S:O-phospho-L-serine:Activity:MOD:00046]	ref_phosphosite_2013.site_data	NP_005227.1	514	NP_005227.1	4.2	521	-29.6269	0.00137363	3	0.00274725	1089	0.997253
346788	DLVRGTASADVSTDT	ERCC4	[662:S:O-phospho-L-serine:Activity:MOD:00046]	ref_phosphosite_2013.site_data	NP_005227.1	655	NP_005227.1	0.714	662	-7.9859	0.0485348	86	0.0787546	996	0.912088
283161	QKQEKPRTPMPSSVE	NUDE1	[191:T:O-phospho-L-threonine:Activity:MOD:00047]	ref_phosphosite_2013.site_data	NP_001137451.1	184	NP_001137451.1	4.39	191	-39.9032	0.00549451	12	0.010989	1080	0.989011
119101	ADLFYSFWERS	MRP1	[92:S:Activity:Proteolysis]	ref_merops_2013.substrate_search	NP_004987.2	87	NP_004987.2	3.87	92	-10.4262	0.000915751	2	0.0018315	1090	0.998168
439008	LGLRRAETSLHTDGE	XYLT1	[665:T:O-phospho-L-threonine:Activity:MOD:00047]	ref_phosphosite_2013.site_data	NP_071449.1	658	NP_071449.1	-0.558	665	0.1617	0.0173993	38	0.0347985	1054	0.965201
446695	DQWKRYSSKSWKRFL	TMC7	[125:S:O-phospho-L-serine:Activity:MOD:00046]	ref_phosphosite_2013.site_data	NP_079123.3	118	NP_079123.3	2.51	125	\N	0.0141941	31	0.0283883	1061	0.971612
267856	GSLLESWTLGACTFV	ACSM2B	[278:T:O-phospho-L-threonine:Activity:MOD:00047]	ref_phosphosite_2013.site_data	NP_001098539.1	271	NP_001098539.1	null	278	1.3521	\N	231	0.211538	813	0.744505
417560	NDNIKKMKLQPVPWF	DNAH3	[1682:K:N6-acetyl-L-lysine:Activity:MOD:00064]	ref_phosphosite_2013.site_data	NP_060009.1	1675	NP_060009.1	0.669	1682	\N	0.000915751	2	0.0018315	1090	0.998168
228996	NFGFQPDTAPRSPNT	ENaC-beta	[594:T:O-phospho-L-threonine:Activity:MOD:00047]	ref_phosphosite_2013.site_data	NP_000327.2	587	NP_000327.2	-7.61	594	-40.0178	0.00274725	6	0.00549451	1086	0.994505
228996	NFGFQPDTAPRSPNT	ENaC-beta	[594:T:O-phospho-L-threonine:Activity:MOD:00047]	ref_phosphosite_2013.site_data	NP_000327.2	587	NP_000327.2	-6.79	594	\N	0.000457876	1	0.000915751	1091	0.999084
7601	ALGSTTAVQTP	LEUK	[22:T:O-(N-acetylaminogalactosyl)-L-threonine:Activity:MOD:00164]	uniprot_2013.ref_uniprot_glycosylationdata	NP_001025459.1	17	NP_001025459.1	-0.847	22	-2.2325	\N	44	0.040293	1048	0.959707
316844	VVGAVGAKDWAGGFL	ITGAL	[371:K:ubiquitinylated lysine:Activity:MOD:01148]	ref_phosphosite_2013.site_data	NP_002200.2	364	NP_002200.2	3.27	371	\N	0.000457876	1	0.000915751	1091	0.999084
76951	RDKPGSSLQSF	SHCBP_HUMAN	[54:S:MOD:00046:Activity:O-phospho-L-serine]	ref_hprd_2013.post_translational_modifications	NP_079021.3	49	NP_079021.3	null	54	-0.0612	\N	18	0.0164835	1074	0.983516
446158	SYRDKPGSSLQSFMP	ShcBP1	[54:S:O-phospho-L-serine:Activity:MOD:00046]	ref_phosphosite_2013.site_data	NP_079021.3	47	NP_079021.3	null	54	-0.0612	\N	18	0.0164835	1074	0.983516
295192	QLQRKDPSAFFSFPV	BRD7	[153:S:O-phospho-L-serine:Activity:MOD:00046]	ref_phosphosite_2013.site_data	NP_001167455.1	146	NP_001167455.1	3.46	153	-27.336	\N	4	0.003663	1088	0.996337
169774	<MDPNCS	MT1H	[1:M:N-acetyl-L-methionine:Activity:MOD:00058]	uniprot_2013.ref_uniprot_modifiedresiduedata	NP_005942.1	1	NP_005942.1	2.45	1	-3.165	\N	5	0.00457875	1087	0.995421
339881	SPSFQLQSHKNYEGT	NFAT4	[82:S:O-phospho-L-serine:Activity:MOD:00046]	ref_phosphosite_2013.site_data	NP_004546.1	75	NP_004546.1	null	82	0.2864	0.00137363	3	0.00274725	1089	0.997253
394009	TNVFAPDYIAGVSPF	NOB1P iso2	[366:Y:O4'-phospho-L-tyrosine:Activity:MOD:00048]	ref_phosphosite_2013.site_data	NP_054781.1	359	NP_054781.1	4.32	366	\N	\N	64	0.0586081	1028	0.941392
180662	VRHQRSGRGDH	VAC14	[770:S:O-phospho-L-serine:Activity:MOD:00046]	uniprot_2013.ref_uniprot_modifiedresiduedata	NP_060522.3	765	NP_060522.3	2.68	770	-0.0948	0.00503663	11	0.0100733	1081	0.989927
420778	LEVRHQRSGRGDHLD	VAC14	[770:S:O-phospho-L-serine:Activity:MOD:00046]	ref_phosphosite_2013.site_data	NP_060522.3	763	NP_060522.3	2.68	770	-0.0948	0.00503663	11	0.0100733	1081	0.989927
364060	DPAKESPKPEEQKNT	ATBF1	[3420:K:N6-acetyl-L-lysine:Activity:MOD:00064]	ref_phosphosite_2013.site_data	NP_008816.3	3413	NP_008816.3	2.55	3420	\N	0.00457875	10	0.00915751	1082	0.990842
483354	TSMSLGTTREKTDRV	MLKL	[364:T:O-phospho-L-threonine:Activity:MOD:00047]	ref_phosphosite_2013.site_data	NP_689862.1	357	NP_689862.1	-3.36	364	-9.5625	0.0100733	20	0.018315	1071	0.980769
413498	RQRYDGSTTAMEILQ	WWOX	[111:T:O-phospho-L-threonine:Activity:MOD:00047]	ref_phosphosite_2013.site_data	NP_057457.1	104	NP_057457.1	4.54	111	\N	0.00228938	5	0.00457875	1087	0.995421
434419	LLEISGHSRHSEGLR	KIAA1609	[443:S:O-phospho-L-serine:Activity:MOD:00046]	ref_phosphosite_2013.site_data	NP_065998.3	436	NP_065998.3	0.466	443	0.0628	0.0100733	20	0.018315	1071	0.980769
345873	FMGDMPPSVTPRTCN	USP10	[203:S:O-phospho-L-serine:Activity:MOD:00046]	ref_phosphosite_2013.site_data	NP_005144.2	196	NP_005144.2	-3.5	203	3.5779	\N	368	0.336996	644	0.589744
226286	MERWGQKYMTAVVKL	CYBA	[72:Y:O4'-phospho-L-tyrosine:Activity:MOD:00048]	ref_phosphosite_2013.site_data	NP_000092.2	65	NP_000092.2	2.24	72	-6.9848	0.697344	417	0.381868	122	0.111722
226290	EYPRGKRKKGSTMER	CYBA	[60:K:ubiquitinylated lysine:Activity:MOD:01148]	ref_phosphosite_2013.site_data	NP_000092.2	53	NP_000092.2	-4.89	60	-0.1941	0.00228938	5	0.00457875	1087	0.995421
282583	VVQRVLSTAQFLWML	PIEZ1_HUMAN	[1510:T:O-phospho-L-threonine:Activity:MOD:00047]	ref_phosphosite_2013.site_data	NP_001136336.2	1503	NP_001136336.2	0.0956	1510	-26.1574	0.0018315	2	0.0018315	1089	0.997253
484226	RRHRNPSTADAYNSH	C16orf55	[129:T:O-phospho-L-threonine:Activity:MOD:00047]	ref_phosphosite_2013.site_data	NP_694570.1	122	NP_694570.1	3.45	129	-16.9435	0.0169414	35	0.0320513	1056	0.967033
14274	RDTLCSCLSPG	FANCA_HUMAN	[858:S:MOD:00046:Activity:O-phospho-L-serine]	ref_hprd_2013.post_translational_modifications	NP_000126.2	853	NP_000126.2	0.683	858	-5.3378	0.00503663	11	0.0100733	1081	0.989927
148236	RDTLCSCLSPG	FANCA	[858:S:O-phospho-L-serine:Activity:MOD:00046]	uniprot_2013.ref_uniprot_modifiedresiduedata	NP_000126.2	853	NP_000126.2	0.683	858	-5.3378	0.00503663	11	0.0100733	1081	0.989927
14273	LCKFSSQSRDT	FANCA_HUMAN	[850:S:MOD:00046:Activity:O-phospho-L-serine]	ref_hprd_2013.post_translational_modifications	NP_000126.2	845	NP_000126.2	2.81	850	-10.1129	0.000457876	1	0.000915751	1091	0.999084
148235	LCKFSSQSRDT	FANCA	[850:S:O-phospho-L-serine:Activity:MOD:00046]	uniprot_2013.ref_uniprot_modifiedresiduedata	NP_000126.2	845	NP_000126.2	2.81	850	-10.1129	0.000457876	1	0.000915751	1091	0.999084
226698	DSSVEISKIQLSINT	FANCA	[701:K:ubiquitinylated lysine:Activity:MOD:01148]	ref_phosphosite_2013.site_data	NP_000126.2	694	NP_000126.2	-3.16	701	-6.153	0.000915751	2	0.0018315	1090	0.998168
25874	SWRSTTVLGLL	MYO1C_HUMAN	[415:T:MOD:00047:Activity:O-phospho-L-threonine]	ref_hprd_2013.post_translational_modifications	NP_001074248.1	410	NP_001074248.1	4.44	415	\N	0.00274725	6	0.00549451	1086	0.994505
38781	SGELSSPLRKP	SREC_HUMAN	[611:S:MOD:00046:Activity:O-phospho-L-serine]	ref_hprd_2013.post_translational_modifications	NP_003684.2	606	NP_003684.2	3.44	611	-22.476	0.00778388	17	0.0155678	1075	0.984432
165302	SGELSSPLRKP	SREC	[611:S:O-phospho-L-serine:Activity:MOD:00046]	uniprot_2013.ref_uniprot_modifiedresiduedata	NP_003684.2	606	NP_003684.2	3.44	611	-22.476	0.00778388	17	0.0155678	1075	0.984432
332082	RSSGELSSPLRKPKR	SREC	[611:S:O-phospho-L-serine:Activity:MOD:00046]	ref_phosphosite_2013.site_data	NP_003684.2	604	NP_003684.2	3.44	611	-22.476	0.00778388	17	0.0155678	1075	0.984432
308788	CTSPRLSKEVEAVVY	DPH1	[226:K:ubiquitinylated lysine:Activity:MOD:01148]	ref_phosphosite_2013.site_data	NP_001374.3	219	NP_001374.3	3.48	226	-2.2955	0.1163	206	0.188645	862	0.789377
417723	PKQELRGRGRGILIL	EST1A	[404:R:omega-N,omega-N'-dimethyl-L-arginine:Activity:MOD:00076]	ref_phosphosite_2013.site_data	NP_060045.4	397	NP_060045.4	-0.515	404	-0.3133	0.0105311	21	0.0192308	1070	0.979853
268242	TSQIPETKHPFSFPL	MybBP1A	[498:K:ubiquitinylated lysine:Activity:MOD:01148]	ref_phosphosite_2013.site_data	NP_001099008.1	491	NP_001099008.1	1.83	498	-28.5841	0.00412088	9	0.00824176	1083	0.991758
361775	ESWPGMGSGEAPTPL	KIF1C	[996:S:O-phospho-L-serine:Activity:MOD:00046]	ref_phosphosite_2013.site_data	NP_006603.2	989	NP_006603.2	-0.681	996	\N	\N	51	0.0467033	1041	0.953297
33567	RVLAETPDSFE	NUP88_HUMAN	[525:T:MOD:00047:Activity:O-phospho-L-threonine]	ref_hprd_2013.post_translational_modifications	NP_002523.2	520	NP_002523.2	2.67	525	-1.1587	0.000457876	1	0.000915751	1091	0.999084
162943	RVLAETPDSFE	NUP88	[525:T:O-phospho-L-threonine:Activity:MOD:00047]	uniprot_2013.ref_uniprot_modifiedresiduedata	NP_002523.2	520	NP_002523.2	2.67	525	-1.1587	0.000457876	1	0.000915751	1091	0.999084
320337	PLRVLAETPDSFEKH	NUP88	[525:T:O-phospho-L-threonine:Activity:MOD:00047]	ref_phosphosite_2013.site_data	NP_002523.2	518	NP_002523.2	2.67	525	-1.1587	0.000457876	1	0.000915751	1091	0.999084
399529	TSPRDATKEPLQQED	KIAA0753	[586:K:ubiquitinylated lysine:Activity:MOD:01148]	ref_phosphosite_2013.site_data	NP_055619.2	579	NP_055619.2	3.25	586	-16.9534	0.00595238	13	0.0119048	1079	0.988095
39960	EPTLPSDSPRH	TNK1_HUMAN	[94:S:MOD:00046:Activity:O-phospho-L-serine]	ref_hprd_2013.post_translational_modifications	NP_003976.2	89	NP_003976.2	2.34	94	\N	0.000457876	1	0.000915751	1091	0.999084
447240	LLEAVGSSSGTPNAP	ephexin-5	[832:S:O-phospho-L-serine:Activity:MOD:00046]	ref_phosphosite_2013.site_data	NP_079290.1	825	NP_079290.1	3.97	832	-10.6228	\N	3	0.00274725	1089	0.997253
447242	AVGSSSGTPNAPPP>	ephexin-5	[835:T:O-phospho-L-threonine:Activity:MOD:00047]	ref_phosphosite_2013.site_data	NP_079290.1	828	NP_079290.1	1.86	835	-0.0731	\N	3	0.00274725	1089	0.997253
266503	QVDDLEGSLEQEKKL	MYH2	[1043:S:O-phospho-L-serine:Activity:MOD:00046]	ref_phosphosite_2013.site_data	NP_001093582.1	1036	NP_001093582.1	3.82	1043	\N	\N	5	0.00457875	1087	0.995421
476653	GEKPYKCSHCGKSFS	ZNF18	[523:S:O-phospho-L-serine:Activity:MOD:00046]	ref_phosphosite_2013.site_data	NP_653281.2	516	NP_653281.2	3.33	523	-2.5706	0.0114469	21	0.0192308	1069	0.978938
421465	ERSSDSESNENEPHL	ELAC2	[217:S:O-phospho-L-serine:Activity:MOD:00046]	ref_phosphosite_2013.site_data	NP_060597.4	210	NP_060597.4	3.15	217	-1.3048	0.206044	322	0.294872	706	0.64652
307764	GQAKAEIYEMRPLSP	COX10	[97:Y:O4'-phospho-L-tyrosine:Activity:MOD:00048]	ref_phosphosite_2013.site_data	NP_001294.2	90	NP_001294.2	-1.63	97	\N	0.0224359	47	0.0430403	1044	0.956044
283967	IQHQRTHTGEKPFRC	ZNF286B	[490:T:O-phospho-L-threonine:Activity:MOD:00047]	ref_phosphosite_2013.site_data	NP_001138517.1	483	NP_001138517.1	3.75	490	\N	\N	524	0.479853	445	0.407509
231924	IEGQKVAYGGTGDAA	ALDH3A1	[305:Y:O4'-phospho-L-tyrosine:Activity:MOD:00048]	ref_phosphosite_2013.site_data	NP_000682.3	298	NP_000682.3	-8.51	305	-16.702	0.00961538	19	0.0173993	1072	0.981685
478134	KPPAPNPTPPRNLDS	MKK3	[39:T:O-phospho-L-threonine:Activity:MOD:00047]	ref_phosphosite_2013.site_data	NP_659731.1	32	NP_659731.1	3.73	39	-19.75	\N	2	0.0018315	1090	0.998168
86014	DSVAKTMDAGC	MP2K3_HUMAN	[222:T:MOD:00047:Activity:O-phospho-L-threonine]	ref_hprd_2013.post_translational_modifications	NP_659731.1	217	NP_659731.1	3.82	222	-22.3871	\N	656	0.600733	436	0.399267
188377	DSVAKTMDAGC	MP2K3	[222:T:O-phospho-L-threonine:Activity:MOD:00047]	uniprot_2013.ref_uniprot_modifiedresiduedata	NP_659731.1	217	NP_659731.1	3.82	222	-22.3871	\N	656	0.600733	436	0.399267
478139	LVDSVAKTMDAGCKP	MKK3	[222:T:O-phospho-L-threonine:Activity:MOD:00047]	ref_phosphosite_2013.site_data	NP_659731.1	215	NP_659731.1	3.82	222	-22.3871	\N	656	0.600733	436	0.399267
397998	SRRLYGNTPMRRALL	KIAA0100	[957:T:O-phospho-L-threonine:Activity:MOD:00047]	ref_phosphosite_2013.site_data	NP_055495.2	950	NP_055495.2	4.4	957	\N	0.000457876	1	0.000915751	1091	0.999084
446733	TTSHANSRDNVTEAA	ATAD5	[249:R:5-methyl-L-arginine:Activity:MOD:00277]	ref_phosphosite_2013.site_data	NP_079133.3	242	NP_079133.3	3.17	249	\N	0.125458	244	0.223443	833	0.762821
475831	RGPSPLPRSFGPAEC	GAS2L2	[460:R:5-methyl-L-arginine:Activity:MOD:00277]	ref_phosphosite_2013.site_data	NP_644814.1	453	NP_644814.1	2.1	460	2.6337	0.00641026	14	0.0128205	1078	0.987179
134925	TGSLPRIQSTA	ACACA	[838:R:Activity:Proteolysis]	ref_merops_2013.substrate_search	NP_942133.1	833	NP_942133.1	3.79	838	0.0106	0.000915751	2	0.0018315	1090	0.998168
256327	LPMLPSYKNFKGTIE	TOP2A	[893:K:ubiquitinylated lysine:Activity:MOD:01148]	ref_phosphosite_2013.site_data	NP_001058.2	886	NP_001058.2	4.6	893	\N	0.00137363	3	0.00274725	1089	0.997253
317532	LRDSLENTLTESEAR	K32	[339:T:O-phospho-L-threonine:Activity:MOD:00047]	ref_phosphosite_2013.site_data	NP_002269.3	332	NP_002269.3	-3.21	339	\N	0.00503663	11	0.0100733	1081	0.989927
39145	IELRRTVNALE	KRT36_HUMAN	[315:T:MOD:00047:Activity:O-phospho-L-threonine]	ref_hprd_2013.post_translational_modifications	NP_003762.1	310	NP_003762.1	-0.105	315	\N	0.454212	506	0.46337	343	0.314103
165493	IELRRTVNALE	KRT36	[315:T:O-phospho-L-threonine:Activity:MOD:00047]	uniprot_2013.ref_uniprot_modifiedresiduedata	NP_003762.1	310	NP_003762.1	-0.105	315	\N	0.454212	506	0.46337	343	0.314103
332895	EIIELRRTVNALEIE	K36	[315:T:O-phospho-L-threonine:Activity:MOD:00047]	ref_phosphosite_2013.site_data	NP_003762.1	308	NP_003762.1	-0.105	315	\N	0.454212	506	0.46337	343	0.314103
63669	QGVFSKQTVLK	KANL1_HUMAN	[104:K:MOD:00064:Activity:N6-acetyl-L-lysine]	ref_hprd_2013.post_translational_modifications	NP_056258.1	99	NP_056258.1	null	104	-15.2649	0.0984432	215	0.196886	877	0.803114
329110	KYSTKFLSNFLGSKR	WNT9B	[174:S:O-phospho-L-serine:Activity:MOD:00046]	ref_phosphosite_2013.site_data	NP_003387.1	167	NP_003387.1	-0.231	174	\N	0.00137363	3	0.00274725	1089	0.997253
132609	EAVWTKEPVGE	SCRN2	[103:K:Activity:Proteolysis]	ref_merops_2013.substrate_search	NP_612364.2	98	NP_612364.2	0.394	103	-39.0908	0.0137363	30	0.0274725	1062	0.972527
326227	PATAAATSNTTCSSP	SP2	[380:S:O-phospho-L-serine:Activity:MOD:00046]	ref_phosphosite_2013.site_data	NP_003101.3	373	NP_003101.3	3.25	380	\N	0.0979853	180	0.164835	895	0.819597
344823	LLDASETTSTRKIKE	TRIM25	[258:T:O-phospho-L-threonine:Activity:MOD:00047]	ref_phosphosite_2013.site_data	NP_005073.2	251	NP_005073.2	-7.33	258	\N	0.00274725	6	0.00549451	1086	0.994505
118749	ISLAQRLEKHE	CLH1	[1498:R:Activity:Proteolysis]	ref_merops_2013.substrate_search	NP_004850.1	1493	NP_004850.1	4.32	1498	-19.9107	0.000915751	2	0.0018315	1090	0.998168
74929	WKRVSSSESDF	HEAT6_HUMAN	[396:S:MOD:00046:Activity:O-phospho-L-serine]	ref_hprd_2013.post_translational_modifications	NP_071353.4	391	NP_071353.4	null	396	-13.0412	\N	5	0.00457875	1087	0.995421
438525	SSWKRVSSSESDFSD	ABC1	[396:S:O-phospho-L-serine:Activity:MOD:00046]	ref_phosphosite_2013.site_data	NP_071353.4	389	NP_071353.4	null	396	-13.0412	\N	5	0.00457875	1087	0.995421
95547	LNSVPTNSAQQ	DDX42_HUMAN	[742:T:MOD:00047:Activity:O-phospho-L-threonine]	ref_hprd_2013.post_translational_modifications	NP_987095.1	737	NP_987095.1	3.23	742	-10.7147	0.00228938	5	0.00457875	1087	0.995421
95540	HNSPDSPVTSA	DDX42_HUMAN	[754:S:MOD:00046:Activity:O-phospho-L-serine]	ref_hprd_2013.post_translational_modifications	NP_987095.1	749	NP_987095.1	2.27	754	-5.6564	0.00137363	3	0.00274725	1089	0.997253
68301	DEEDSTAGTTK	RRMJ3_HUMAN	[348:T:MOD:00047:Activity:O-phospho-L-threonine]	ref_hprd_2013.post_translational_modifications	NP_060117.3	343	NP_060117.3	-3.04	348	0.9476	0.00137363	3	0.00274725	1089	0.997253
418199	EGDEEDSTAGTTKQP	FTSJ3	[348:T:O-phospho-L-threonine:Activity:MOD:00047]	ref_phosphosite_2013.site_data	NP_060117.3	341	NP_060117.3	-3.04	348	0.9476	0.00137363	3	0.00274725	1089	0.997253
41718	VEDRGSGRSRG	DDX5_HUMAN	[480:S:MOD:00046:Activity:O-phospho-L-serine]	ref_hprd_2013.post_translational_modifications	NP_004387.1	475	NP_004387.1	3.23	480	\N	0.040293	80	0.0732601	1008	0.923077
166507	VEDRGSGRSRG	DDX5	[480:S:O-phospho-L-serine:Activity:MOD:00046]	uniprot_2013.ref_uniprot_modifiedresiduedata	NP_004387.1	475	NP_004387.1	3.23	480	\N	0.040293	80	0.0732601	1008	0.923077
338002	QLVEDRGSGRSRGRG	DDX5	[480:S:O-phospho-L-serine:Activity:MOD:00046]	ref_phosphosite_2013.site_data	NP_004387.1	473	NP_004387.1	3.23	480	\N	0.040293	80	0.0732601	1008	0.923077
6737	PPSIPTFATLR	APOH	[149:T:O-(N-acetylaminogalactosyl)-L-threonine:Activity:MOD:00164]	uniprot_2013.ref_uniprot_glycosylationdata	NP_000033.2	144	NP_000033.2	-0.545	149	\N	\N	1	0.000915751	1091	0.999084
54516	MKALMTMMGLR	ABCA8_HUMAN	[256:T:MOD:00047:Activity:O-phospho-L-threonine]	ref_hprd_2013.post_translational_modifications	NP_009099.1	251	NP_009099.1	2.66	256	\N	0.0641026	100	0.0915751	972	0.89011
366212	KRMKALMTMMGLRDS	ABCA8	[256:T:O-phospho-L-threonine:Activity:MOD:00047]	ref_phosphosite_2013.site_data	NP_009099.1	249	NP_009099.1	2.66	256	\N	0.0641026	100	0.0915751	972	0.89011
484643	LLAPATERSSLSLHS	KIF19	[807:R:omega-N,omega-N'-dimethyl-L-arginine:Activity:MOD:00076]	ref_phosphosite_2013.site_data	NP_694941.2	800	NP_694941.2	2.49	807	\N	0.361722	452	0.413919	471	0.431319
432299	PPHPLTYSQLPRVGL	CASKIN2	[385:S:O-phospho-L-serine:Activity:MOD:00046]	ref_phosphosite_2013.site_data	NP_065804.2	378	NP_065804.2	3.69	385	\N	0.00228938	5	0.00457875	1087	0.995421
41166	GAGGHSPAPPQ	RECQ5_HUMAN	[815:S:MOD:00046:Activity:O-phospho-L-serine]	ref_hprd_2013.post_translational_modifications	NP_004250.4	810	NP_004250.4	1.67	815	-0.0097	0.00824176	18	0.0164835	1074	0.983516
166265	GAGGHSPAPPQ	RECQ5	[815:S:O-phospho-L-serine:Activity:MOD:00046]	uniprot_2013.ref_uniprot_modifiedresiduedata	NP_004250.4	810	NP_004250.4	1.67	815	-0.0097	0.00824176	18	0.0164835	1074	0.983516
336660	EDGAGGHSPAPPQTE	RECQL5	[815:S:O-phospho-L-serine:Activity:MOD:00046]	ref_phosphosite_2013.site_data	NP_004250.4	808	NP_004250.4	1.67	815	-0.0097	0.00824176	18	0.0164835	1074	0.983516
18371	<MSSHHTT	RECQ5_HUMAN	[2:S:MOD:00057:Activity:N2-acetyl-L-lysine]	ref_hprd_2013.post_translational_modifications	NP_001003715.1	1	NP_001003715.1	-0.376	2	-8.734	0.00320513	7	0.00641026	1085	0.99359
18372	<MSSHHTT	RECQ5_HUMAN	[2:S:MOD:00057:Activity:N2-acetyl-L-lysine]	ref_hprd_2013.post_translational_modifications	NP_001003716.1	1	NP_001003716.1	-0.376	2	-8.734	0.00320513	7	0.00641026	1085	0.99359
41167	<MSSHHTT	RECQ5_HUMAN	[2:S:MOD:00057:Activity:N2-acetyl-L-lysine]	ref_hprd_2013.post_translational_modifications	NP_004250.4	1	NP_004250.4	-0.376	2	-8.734	0.00320513	7	0.00641026	1085	0.99359
61046	GSPRPTEPTDF	AZI1_HUMAN	[93:T:MOD:00047:Activity:O-phospho-L-threonine]	ref_hprd_2013.post_translational_modifications	NP_055799.2	88	NP_055799.2	-1.79	93	-0.7256	\N	12	0.010989	1080	0.989011
61051	SVVTGSEQKRK	AZI1_HUMAN	[52:S:MOD:00046:Activity:O-phospho-L-serine]	ref_hprd_2013.post_translational_modifications	NP_055799.2	47	NP_055799.2	1.61	52	-4.8375	0.0270147	53	0.0485348	1036	0.948718
85815	RIPGGTDSPKR	AP4AT_HUMAN	[453:T:MOD:00047:Activity:O-phospho-L-threonine]	ref_hprd_2013.post_translational_modifications	NP_653280.1	448	NP_653280.1	-3.95	453	0.7419	\N	14	0.0128205	1078	0.987179
476639	PERIPGGTDSPKRGP	C17orf56	[453:T:O-phospho-L-threonine:Activity:MOD:00047]	ref_phosphosite_2013.site_data	NP_653280.1	446	NP_653280.1	-3.95	453	0.7419	\N	14	0.0128205	1078	0.987179
477835	VQASPVRTLSPPK>	LRRC45	[665:T:O-phospho-L-threonine:Activity:MOD:00047]	ref_phosphosite_2013.site_data	NP_659436.1	658	NP_659436.1	-4.99	665	-0.6503	0.0018315	4	0.003663	1088	0.996337
333051	NSAKAEEYEKMSLEQ	RNMT	[10:Y:O4'-phospho-L-tyrosine:Activity:MOD:00048]	ref_phosphosite_2013.site_data	NP_003790.1	3	NP_003790.1	2.41	10	-2.8898	\N	1	0.000915751	1091	0.999084
459497	QGGDQALSKSTGSPT	CHST9	[122:S:O-phospho-L-serine:Activity:MOD:00046]	ref_phosphosite_2013.site_data	NP_113610.2	115	NP_113610.2	0.517	122	2.409	0.0141941	31	0.0283883	1061	0.971612
313959	ITLAEACTKR>	DSC3	[894:T:O-phospho-L-threonine:Activity:MOD:00047]	ref_phosphosite_2013.site_data	NP_001932.2	887	NP_001932.2	-3.03	894	\N	0.00641026	12	0.010989	1079	0.988095
313959	ITLAEACTKR>	DSC3	[894:T:O-phospho-L-threonine:Activity:MOD:00047]	ref_phosphosite_2013.site_data	NP_001932.2	887	NP_001932.2	0.282	894	\N	0.000457876	1	0.000915751	1091	0.999084
111978	DSSQVYSSEPG	DSG1	[528:Y:Activity:Proteolysis]	ref_merops_2013.substrate_search	NP_001933.2	523	NP_001933.2	-4.33	528	\N	\N	200	0.18315	866	0.79304
314039	GTMRTRHSTGGTNKD	DSG3	[771:S:O-phospho-L-serine:Activity:MOD:00046]	ref_phosphosite_2013.site_data	NP_001935.2	764	NP_001935.2	4.54	771	\N	0.0123626	27	0.0247253	1065	0.975275
30735	NAEKVTQEIVT	DSG2_HUMAN	[903:T:MOD:00047:Activity:O-phospho-L-threonine]	ref_hprd_2013.post_translational_modifications	NP_001934.2	898	NP_001934.2	3.48	903	\N	0.00412088	9	0.00824176	1083	0.991758
314007	EANAEKVTQEIVTER	desmoglein 2	[903:T:O-phospho-L-threonine:Activity:MOD:00047]	ref_phosphosite_2013.site_data	NP_001934.2	896	NP_001934.2	3.48	903	\N	0.00412088	9	0.00824176	1083	0.991758
314022	ESGHSNSTITTSSTR	desmoglein 2	[1099:T:O-phospho-L-threonine:Activity:MOD:00047]	ref_phosphosite_2013.site_data	NP_001934.2	1092	NP_001934.2	-0.606	1099	\N	0.00228938	5	0.00457875	1087	0.995421
78586	NPATPTSKLSL	CR021_HUMAN	[132:T:MOD:00047:Activity:O-phospho-L-threonine]	ref_hprd_2013.post_translational_modifications	NP_113634.3	127	NP_113634.3	-8.2	132	-2.0526	0.241758	384	0.351648	636	0.582418
43569	GSNEDTDIPKG	TXNL1_HUMAN	[117:T:MOD:00047:Activity:O-phospho-L-threonine]	ref_hprd_2013.post_translational_modifications	NP_004777.1	112	NP_004777.1	4.42	117	\N	0.00137363	3	0.00274725	1089	0.997253
342361	DPGSNEDTDIPKGYM	TXNL1	[117:T:O-phospho-L-threonine:Activity:MOD:00047]	ref_phosphosite_2013.site_data	NP_004777.1	110	NP_004777.1	4.42	117	\N	0.00137363	3	0.00274725	1089	0.997253
367359	PKNQFFQSYFNNNFV	ZNF236	[643:S:O-phospho-L-serine:Activity:MOD:00046]	ref_phosphosite_2013.site_data	NP_031371.3	636	NP_031371.3	4.21	643	\N	0.018315	40	0.03663	1052	0.96337
489779	DGDTSYTYHLVCMGP	C19orf21	[31:Y:O4'-phospho-L-tyrosine:Activity:MOD:00048]	ref_phosphosite_2013.site_data	NP_775752.1	24	NP_775752.1	0.803	31	-3.6853	0.0151099	33	0.0302198	1059	0.96978
417720	VTAGPGHTAAPALRV	PCSK4	[641:T:O-phospho-L-threonine:Activity:MOD:00047]	ref_phosphosite_2013.site_data	NP_060043.2	634	NP_060043.2	-4.64	641	\N	\N	24	0.021978	1066	0.97619
470454	EHKFRKPTALSAPRY	MOBKL2A	[111:T:O-phospho-L-threonine:Activity:MOD:00047]	ref_phosphosite_2013.site_data	NP_570719.1	104	NP_570719.1	3.4	111	-41.8272	0.00137363	3	0.00274725	1089	0.997253
39708	KRRHSSLPTES	AP3D1_HUMAN	[759:S:MOD:00046:Activity:O-phospho-L-serine]	ref_hprd_2013.post_translational_modifications	NP_003929.4	754	NP_003929.4	2.32	759	-8.4658	0.000457876	1	0.000915751	1091	0.999084
165809	KRRHSSLPTES	AP3D1	[759:S:O-phospho-L-serine:Activity:MOD:00046]	uniprot_2013.ref_uniprot_modifiedresiduedata	NP_003929.4	754	NP_003929.4	2.32	759	-8.4658	0.000457876	1	0.000915751	1091	0.999084
334404	KGKRRHSSLPTESDE	AP3D1	[759:S:O-phospho-L-serine:Activity:MOD:00046]	ref_phosphosite_2013.site_data	NP_003929.4	752	NP_003929.4	2.32	759	-8.4658	0.000457876	1	0.000915751	1091	0.999084
447166	SQCGKLFTHSSSLIR	ZNF556	[157:T:O-phospho-L-threonine:Activity:MOD:00047]	ref_phosphosite_2013.site_data	NP_079243.1	150	NP_079243.1	-7.43	157	\N	0.00686813	15	0.0137363	1077	0.986264
489774	SFQGHLRTHTGEKPY	ZNF57	[357:T:O-phospho-L-threonine:Activity:MOD:00047]	ref_phosphosite_2013.site_data	NP_775751.1	350	NP_775751.1	-7.36	357	\N	\N	106	0.0970696	978	0.895604
77779	QPGTPTRTAV>	MP2K2_HUMAN	[396:T:MOD:00047:Activity:O-phospho-L-threonine]	ref_hprd_2013.post_translational_modifications	NP_109587.1	391	NP_109587.1	4.01	396	-21.4969	\N	3	0.00274725	1089	0.997253
77784	QPGTPTRTAV>	MP2K2_HUMAN	[396:T:MOD:00047:Activity:O-phospho-L-threonine]	ref_hprd_2013.post_translational_modifications	NP_109587.1	391	NP_109587.1	4.01	396	-21.4969	\N	3	0.00274725	1089	0.997253
77785	QPGTPTRTAV>	MP2K2_HUMAN	[396:T:MOD:00047:Activity:O-phospho-L-threonine]	ref_hprd_2013.post_translational_modifications	NP_109587.1	391	NP_109587.1	4.01	396	-21.4969	\N	3	0.00274725	1089	0.997253
185496	QPGTPTRTAV>	MP2K2	[396:T:O-phospho-L-threonine:Activity:MOD:00047]	uniprot_2013.ref_uniprot_modifiedresiduedata	NP_109587.1	391	NP_109587.1	4.01	396	-21.4969	\N	3	0.00274725	1089	0.997253
456957	LNQPGTPTRTAV>	MEK2	[396:T:O-phospho-L-threonine:Activity:MOD:00047]	ref_phosphosite_2013.site_data	NP_109587.1	389	NP_109587.1	4.01	396	-21.4969	\N	3	0.00274725	1089	0.997253
259588	LLSVSSSTQDGEIMH	ARRD5_HUMAN	[283:T:O-phospho-L-threonine:Activity:MOD:00047]	ref_phosphosite_2013.site_data	NP_001073992.1	276	NP_001073992.1	-5.98	283	1.7516	0.00137363	3	0.00274725	1089	0.997253
226841	SYFRWRETLRPRSFS	FUT6	[324:T:O-phospho-L-threonine:Activity:MOD:00047]	ref_phosphosite_2013.site_data	NP_000141.1	317	NP_000141.1	-3.94	324	\N	\N	8	0.00732601	1084	0.992674
226835	SYFRWRETLRPRSFS	FUT3	[325:T:O-phospho-L-threonine:Activity:MOD:00047]	ref_phosphosite_2013.site_data	NP_000140.1	318	NP_000140.1	-1.28	325	\N	\N	7	0.00641026	1085	0.99359
226835	SYFRWRETLRPRSFS	FUT3	[325:T:O-phospho-L-threonine:Activity:MOD:00047]	ref_phosphosite_2013.site_data	NP_000140.1	318	NP_000140.1	-1.18	325	\N	\N	36	0.032967	1056	0.967033
46952	ALVHSYMTGRR	SH23A_HUMAN	[95:Y:MOD:00048:Activity:O4'-phospho-L-tyrosine]	ref_hprd_2013.post_translational_modifications	NP_005481.2	90	NP_005481.2	null	95	-19.8055	0.000915751	2	0.0018315	1090	0.998168
349901	IPALVHSYMTGRRPL	SH2D3A	[95:Y:O4'-phospho-L-tyrosine:Activity:MOD:00048]	ref_phosphosite_2013.site_data	NP_005481.2	88	NP_005481.2	null	95	-19.8055	0.000915751	2	0.0018315	1090	0.998168
14545	EEHIPYTHMNG	INSR_HUMAN	[1361:Y:MOD:00048:Activity:O4'-phospho-L-tyrosine]	ref_hprd_2013.post_translational_modifications	NP_000199.2	1356	NP_000199.2	3.82	1361	\N	0.000457876	1	0.000915751	1091	0.999084
148358	EEHIPYTHMNG	INSR	[1361:Y:O4'-phospho-L-tyrosine:Activity:MOD:00048]	uniprot_2013.ref_uniprot_modifiedresiduedata	NP_000199.2	1356	NP_000199.2	3.82	1361	\N	0.000457876	1	0.000915751	1091	0.999084
227432	SYEEHIPYTHMNGGK	InsR	[1361:Y:O4'-phospho-L-tyrosine:Activity:MOD:00048]	ref_phosphosite_2013.site_data	NP_000199.2	1354	NP_000199.2	3.82	1361	\N	0.000457876	1	0.000915751	1091	0.999084
421100	SPTRGTVSPALPTGE	ZNF358	[545:S:O-phospho-L-serine:Activity:MOD:00046]	ref_phosphosite_2013.site_data	NP_060553.4	538	NP_060553.4	3.1	545	\N	0.0155678	32	0.029304	1059	0.96978
351385	FAKLHHNTQTFQAGP	CCL25	[104:T:O-phospho-L-threonine:Activity:MOD:00047]	ref_phosphosite_2013.site_data	NP_005615.2	97	NP_005615.2	-5.87	104	-0.158	0.109432	211	0.193223	867	0.793956
316655	SYHVREESTYLPLTS	ICAM3	[525:S:O-phospho-L-serine:Activity:MOD:00046]	ref_phosphosite_2013.site_data	NP_002153.2	518	NP_002153.2	-1.26	525	-4.6196	0.0892857	165	0.151099	912	0.835165
441647	FEEPDSASVKTYPRS	KRI1	[315:S:O-phospho-L-serine:Activity:MOD:00046]	ref_phosphosite_2013.site_data	NP_075384.3	308	NP_075384.3	-1.41	315	-0.6551	0.00961538	19	0.0173993	1072	0.981685
280786	YEHRRTHTGEKPYEC	ZNF844	[276:T:O-phospho-L-threonine:Activity:MOD:00047]	ref_phosphosite_2013.site_data	NP_001129973.1	269	NP_001129973.1	1.57	276	\N	\N	307	0.281136	652	0.59707
120876	GEVCPAGWKPG	PRDX2	[174:A:Activity:Proteolysis]	ref_merops_2013.substrate_search	NP_005800.3	169	NP_005800.3	2.05	174	-38.6186	0.000457876	1	0.000915751	1091	0.999084
332826	LAKVSHMTSDRRQWC	STX10	[223:T:O-phospho-L-threonine:Activity:MOD:00047]	ref_phosphosite_2013.site_data	NP_003756.1	216	NP_003756.1	3.24	223	\N	0.00137363	3	0.00274725	1089	0.997253
352046	GSGPQLGTGRGTLRL	GIPC1	[238:T:O-phospho-L-threonine:Activity:MOD:00047]	ref_phosphosite_2013.site_data	NP_005707.1	231	NP_005707.1	1.11	238	-8.2812	\N	154	0.141026	929	0.850733
62751	KLNIQSPLTSQ	SIN3B_HUMAN	[122:S:MOD:00046:Activity:O-phospho-L-serine]	ref_hprd_2013.post_translational_modifications	NP_056075.1	117	NP_056075.1	3.75	122	-18.2337	0.00137363	3	0.00274725	1089	0.997253
405520	NGKLNIQSPLTSQEN	SIN3B	[122:S:O-phospho-L-serine:Activity:MOD:00046]	ref_phosphosite_2013.site_data	NP_056075.1	115	NP_056075.1	3.75	122	-18.2337	0.00137363	3	0.00274725	1089	0.997253
233610	SDSDYELSPKAMSRN	PDE4C	[131:S:O-phospho-L-serine:Activity:MOD:00046]	ref_phosphosite_2013.site_data	NP_000914.2	124	NP_000914.2	2.25	131	\N	0.00549451	12	0.010989	1080	0.989011
54920	PASGGSGEVDE	COPE_HUMAN	[13:S:MOD:00046:Activity:O-phospho-L-serine]	ref_hprd_2013.post_translational_modifications	NP_009194.2	8	NP_009194.2	4.88	13	-26.4078	0.0641026	108	0.0989011	968	0.886447
367026	PGPASGGSGEVDELF	COPE	[13:S:O-phospho-L-serine:Activity:MOD:00046]	ref_phosphosite_2013.site_data	NP_009194.2	6	NP_009194.2	4.88	13	-26.4078	0.0641026	108	0.0989011	968	0.886447
434965	RTHERTHTGEKPYKC	ZNF14	[274:T:O-phospho-L-threonine:Activity:MOD:00047]	ref_phosphosite_2013.site_data	NP_066358.2	267	NP_066358.2	0.0674	274	\N	\N	305	0.279304	733	0.671245
465260	ICEECGKTFKWFSYL	ZNF682	[209:T:O-phospho-L-threonine:Activity:MOD:00047]	ref_phosphosite_2013.site_data	NP_149973.1	202	NP_149973.1	null	209	\N	0.115385	216	0.197802	858	0.785714
466626	KYFSSFTTHKKIHSG	ZN486_HUMAN	[255:T:O-phospho-L-threonine:Activity:MOD:00047]	ref_phosphosite_2013.site_data	NP_443084.2	248	NP_443084.2	null	255	\N	\N	23	0.0210623	1068	0.978022
466627	TTHKKIHSGEKPYIC	ZN486_HUMAN	[261:S:O-phospho-L-serine:Activity:MOD:00046]	ref_phosphosite_2013.site_data	NP_443084.2	254	NP_443084.2	null	261	\N	\N	140	0.128205	941	0.861722
473488	HTGEKPYRCEECGKA	ZNF681	[367:R:L-arginine residue:Activity:MOD:00011]	ref_phosphosite_2013.site_data	NP_612143.2	360	NP_612143.2	null	367	\N	\N	153	0.14011	6	0.00549451
473492	QCLPTTQSKIFQCDK	ZNF681	[139:S:O-phospho-L-serine:Activity:MOD:00046]	ref_phosphosite_2013.site_data	NP_612143.2	132	NP_612143.2	null	139	\N	\N	3	0.00274725	1089	0.997253
398566	GDHSGQATGMSSEVP	ZNF536	[874:T:O-phospho-L-threonine:Activity:MOD:00047]	ref_phosphosite_2013.site_data	NP_055532.1	867	NP_055532.1	-3.35	874	-2.1827	0.018315	38	0.0347985	1053	0.964286
433598	SAVVSFMSNSPLREN	TSHZ3	[835:S:O-phospho-L-serine:Activity:MOD:00046]	ref_phosphosite_2013.site_data	NP_065907.2	828	NP_065907.2	4	835	-11.3923	0.000457876	1	0.000915751	1091	0.999084
504181	YPGDVDRSSSAGGQG	LISCH	[363:S:O-phospho-L-serine:Activity:MOD:00046]	ref_phosphosite_2013.site_data	NP_991403.1	356	NP_991403.1	-0.683	363	-1.1884	0.135989	253	0.231685	817	0.748168
95597	YMPPRSRSRDD	LSR_HUMAN	[528:S:MOD:00046:Activity:O-phospho-L-serine]	ref_hprd_2013.post_translational_modifications	NP_991403.1	523	NP_991403.1	3.42	528	-27.438	\N	1	0.000915751	1091	0.999084
191569	YMPPRSRSRDD	LSR	[528:S:O-phospho-L-serine:Activity:MOD:00046]	uniprot_2013.ref_uniprot_modifiedresiduedata	NP_991403.1	523	NP_991403.1	3.42	528	-27.438	\N	1	0.000915751	1091	0.999084
504206	RAYMPPRSRSRDDLY	LISCH	[528:S:O-phospho-L-serine:Activity:MOD:00046]	ref_phosphosite_2013.site_data	NP_991403.1	521	NP_991403.1	3.42	528	-27.438	\N	1	0.000915751	1091	0.999084
347292	ARTQGGKSQK>	FFAR1	[298:S:O-phospho-L-serine:Activity:MOD:00046]	ref_phosphosite_2013.site_data	NP_005294.1	291	NP_005294.1	-0.377	298	-1.3657	0.00595238	13	0.0119048	1079	0.988095
444199	PQRAPILRPAFVPHV	RBM42	[158:R:omega-N,omega-N'-dimethyl-L-arginine:Activity:MOD:00076]	ref_phosphosite_2013.site_data	NP_077297.2	151	NP_077297.2	2.36	158	-0.1988	0.000457876	1	0.000915751	1091	0.999084
59681	ADVAPTPPKTP	MLL4_HUMAN	[172:T:MOD:00047:Activity:O-phospho-L-threonine]	ref_hprd_2013.post_translational_modifications	NP_055542.1	167	NP_055542.1	-0.496	172	\N	0.00137363	3	0.00274725	1089	0.997253
176682	ADVAPTPPKTP	MLL4	[172:T:O-phospho-L-threonine:Activity:MOD:00047]	uniprot_2013.ref_uniprot_modifiedresiduedata	NP_055542.1	167	NP_055542.1	-0.496	172	\N	0.00137363	3	0.00274725	1089	0.997253
398689	RLADVAPTPPKTPAR	MLL4	[172:T:O-phospho-L-threonine:Activity:MOD:00047]	ref_phosphosite_2013.site_data	NP_055542.1	165	NP_055542.1	-0.496	172	\N	0.00137363	3	0.00274725	1089	0.997253
26133	SPPEDSGESEA	WDR62_HUMAN	[992:S:MOD:00046:Activity:O-phospho-L-serine]	ref_hprd_2013.post_translational_modifications	NP_001077430.1	987	NP_001077430.1	3.18	992	-2.1908	0.00595238	13	0.0119048	1079	0.988095
153755	SPPEDSGESEA	WDR62	[992:S:O-phospho-L-serine:Activity:MOD:00046]	uniprot_2013.ref_uniprot_modifiedresiduedata	NP_001077430.1	987	NP_001077430.1	3.18	992	-2.1908	0.00595238	13	0.0119048	1079	0.988095
476678	QVEGKPPTPVVAAED	HIPK4	[381:T:O-phospho-L-threonine:Activity:MOD:00047]	ref_phosphosite_2013.site_data	NP_653286.2	374	NP_653286.2	-6.25	381	\N	0.00457875	10	0.00915751	1082	0.990842
365257	EMEQQQAYRPEMKTE	E1B-AP5	[137:Y:O4'-phospho-L-tyrosine:Activity:MOD:00048]	ref_phosphosite_2013.site_data	NP_008971.2	130	NP_008971.2	3.3	137	-0.5244	0.000915751	2	0.0018315	1090	0.998168
364127	PVTLNVRYESVQASS	CEACAM7	[236:Y:O4'-phospho-L-tyrosine:Activity:MOD:00048]	ref_phosphosite_2013.site_data	NP_008821.1	229	NP_008821.1	2.63	236	\N	\N	65	0.0595238	1025	0.938645
151252	PPTTAQLTTES	CEAM1	[35:Q:2-pyrrolidone-5-carboxylic acid (Gln):Activity:MOD:00040]	uniprot_2013.ref_uniprot_modifiedresiduedata	NP_001020083.1	30	NP_001020083.1	null	35	\N	\N	148	0.135531	908	0.831502
434889	NSATGMESSKSMTVK	PSG3	[405:S:O-phospho-L-serine:Activity:MOD:00046]	ref_phosphosite_2013.site_data	NP_066296.2	398	NP_066296.2	null	405	\N	\N	85	0.0778388	1002	0.917582
51160	NGAEDSGDTED	XRCC1_HUMAN	[485:S:MOD:00046:Activity:O-phospho-L-serine]	ref_hprd_2013.post_translational_modifications	NP_006288.2	480	NP_006288.2	4.18	485	-9.8239	0.000457876	1	0.000915751	1091	0.999084
170552	NGAEDSGDTED	XRCC1	[485:S:O-phospho-L-serine:Activity:MOD:00046]	uniprot_2013.ref_uniprot_modifiedresiduedata	NP_006288.2	480	NP_006288.2	4.18	485	-9.8239	0.000457876	1	0.000915751	1091	0.999084
358776	QDNGAEDSGDTEDEL	XRCC1	[485:S:O-phospho-L-serine:Activity:MOD:00046]	ref_phosphosite_2013.site_data	NP_006288.2	478	NP_006288.2	4.18	485	-9.8239	0.000457876	1	0.000915751	1091	0.999084
358742	AQGAVTGKPRGEGTE	XRCC1	[298:K:N6-acetyl-L-lysine:Activity:MOD:00064]	ref_phosphosite_2013.site_data	NP_006288.2	291	NP_006288.2	-2.81	298	-16.0587	0.000457876	1	0.000915751	1091	0.999084
329373	QAPLIVHTGEKPYKC	ZNF45	[271:T:O-phospho-L-threonine:Activity:MOD:00047]	ref_phosphosite_2013.site_data	NP_003416.1	264	NP_003416.1	-5.31	271	\N	0.0187729	39	0.0357143	1052	0.96337
329373	QAPLIVHTGEKPYKC	ZNF45	[271:T:O-phospho-L-threonine:Activity:MOD:00047]	ref_phosphosite_2013.site_data	NP_003416.1	264	NP_003416.1	-4.2	271	7.0881	0.0897436	152	0.139194	918	0.840659
251697	RFHQRIHTGEKPYKC	ZNF284	[506:T:O-phospho-L-threonine:Activity:MOD:00047]	ref_phosphosite_2013.site_data	NP_001032902.1	499	NP_001032902.1	3.77	506	\N	0.000915751	2	0.0018315	1090	0.998168
391605	IVQNSFSKVQEKVHS	ZNF224	[640:K:N6-acetyl-L-lysine:Activity:MOD:00064]	ref_phosphosite_2013.site_data	NP_037530.2	633	NP_037530.2	-6.85	640	\N	\N	460	0.421245	170	0.155678
336423	QAHQSVHTGEKPFKC	ZNF235	[594:T:O-phospho-L-threonine:Activity:MOD:00047]	ref_phosphosite_2013.site_data	NP_004225.3	587	NP_004225.3	null	594	\N	0.000915751	2	0.0018315	1090	0.998168
313129	VEALNSLTGEFKGKY	CKM	[166:T:O-phospho-L-threonine:Activity:MOD:00047]	ref_phosphosite_2013.site_data	NP_001815.2	159	NP_001815.2	-0.077	166	-36.3443	\N	9	0.00824176	1083	0.991758
55740	EPLEDTVLSPT	RPA34_HUMAN	[282:T:MOD:00047:Activity:O-phospho-L-threonine]	ref_hprd_2013.post_translational_modifications	NP_036231.1	277	NP_036231.1	-4.13	282	0.1798	0.0178571	37	0.0338828	1054	0.965201
386496	NTEPLEDTVLSPTKK	ASE-1	[282:T:O-phospho-L-threonine:Activity:MOD:00047]	ref_phosphosite_2013.site_data	NP_036231.1	275	NP_036231.1	-4.13	282	0.1798	0.0178571	37	0.0338828	1054	0.965201
134907	LLCSHGAPVAP	IGFL1	[24:G:Activity:Proteolysis]	ref_merops_2013.substrate_search	NP_940943.1	19	NP_940943.1	0.611	24	-1.9224	\N	120	0.10989	965	0.8837
14700	WNGVVSESDSP	DNLI1_HUMAN	[47:S:MOD:00046:Activity:O-phospho-L-serine]	ref_hprd_2013.post_translational_modifications	NP_000225.1	42	NP_000225.1	3.44	47	-3.79	0.000457876	1	0.000915751	1091	0.999084
227813	KEWNGVVSESDSPVK	LIG1	[47:S:O-phospho-L-serine:Activity:MOD:00046]	ref_phosphosite_2013.site_data	NP_000225.1	40	NP_000225.1	3.44	47	-3.79	0.000457876	1	0.000915751	1091	0.999084
27807	GVSQPTRALLF	BCAT2_HUMAN	[186:T:MOD:00047:Activity:O-phospho-L-threonine]	ref_hprd_2013.post_translational_modifications	NP_001181.2	181	NP_001181.2	2.21	186	-0.0452	0.0952381	166	0.152015	905	0.828755
66831	SSFETSPKKVK	VRK3_HUMAN	[59:S:MOD:00046:Activity:O-phospho-L-serine]	ref_hprd_2013.post_translational_modifications	NP_057524.3	54	NP_057524.3	4.38	59	-1.3759	0.0508242	95	0.0869963	989	0.905678
179479	SSFETSPKKVK	VRK3	[59:S:O-phospho-L-serine:Activity:MOD:00046]	uniprot_2013.ref_uniprot_modifiedresiduedata	NP_057524.3	54	NP_057524.3	4.38	59	-1.3759	0.0508242	95	0.0869963	989	0.905678
413677	LNSSFETSPKKVKWS	VRK3	[59:S:O-phospho-L-serine:Activity:MOD:00046]	ref_phosphosite_2013.site_data	NP_057524.3	52	NP_057524.3	4.38	59	-1.3759	0.0508242	95	0.0869963	989	0.905678
321777	RELNLAISRDSRGGR	POLD1	[173:S:O-phospho-L-serine:Activity:MOD:00046]	ref_phosphosite_2013.site_data	NP_002682.2	166	NP_002682.2	2.9	173	-29.6384	0.0260989	47	0.0430403	1040	0.952381
120452	KVVHYRKWIKD	KLK2	[250:R:Activity:Proteolysis]	ref_merops_2013.substrate_search	NP_005542.1	245	NP_005542.1	-7.82	250	\N	\N	428	0.391941	562	0.514652
126380	GWADTRAIGAE	KLK9	[22:R:Activity:Proteolysis]	ref_merops_2013.substrate_search	NP_036447.1	17	NP_036447.1	0.656	22	\N	0.00412088	9	0.00824176	1083	0.991758
126381	GWADTRAIGAE	KLK9	[22:R:Activity:Proteolysis]	ref_merops_2013.substrate_search	NP_036447.1	17	NP_036447.1	0.656	22	\N	0.00412088	9	0.00824176	1083	0.991758
126382	GWADTRAIGAE	KLK9	[22:R:Activity:Proteolysis]	ref_merops_2013.substrate_search	NP_036447.1	17	NP_036447.1	0.656	22	\N	0.00412088	9	0.00824176	1083	0.991758
126383	GWADTRAIGAE	KLK9	[22:R:Activity:Proteolysis]	ref_merops_2013.substrate_search	NP_036447.1	17	NP_036447.1	0.656	22	\N	0.00412088	9	0.00824176	1083	0.991758
126384	GWADTRAIGAE	KLK9	[22:R:Activity:Proteolysis]	ref_merops_2013.substrate_search	NP_036447.1	17	NP_036447.1	0.656	22	\N	0.00412088	9	0.00824176	1083	0.991758
126385	GWADTRAIGAE	KLK9	[22:R:Activity:Proteolysis]	ref_merops_2013.substrate_search	NP_036447.1	17	NP_036447.1	0.656	22	\N	0.00412088	9	0.00824176	1083	0.991758
126386	GWADTRAIGAE	KLK9	[22:R:Activity:Proteolysis]	ref_merops_2013.substrate_search	NP_036447.1	17	NP_036447.1	0.656	22	\N	0.00412088	9	0.00824176	1083	0.991758
126387	GWADTRAIGAE	KLK9	[22:R:Activity:Proteolysis]	ref_merops_2013.substrate_search	NP_036447.1	17	NP_036447.1	0.656	22	\N	0.00412088	9	0.00824176	1083	0.991758
126388	GWADTRAIGAE	KLK9	[22:R:Activity:Proteolysis]	ref_merops_2013.substrate_search	NP_036447.1	17	NP_036447.1	0.656	22	\N	0.00412088	9	0.00824176	1083	0.991758
126389	GWADTRAIGAE	KLK9	[22:R:Activity:Proteolysis]	ref_merops_2013.substrate_search	NP_036447.1	17	NP_036447.1	0.656	22	\N	0.00412088	9	0.00824176	1083	0.991758
126390	GWADTRAIGAE	KLK9	[22:R:Activity:Proteolysis]	ref_merops_2013.substrate_search	NP_036447.1	17	NP_036447.1	0.656	22	\N	0.00412088	9	0.00824176	1083	0.991758
126391	GWADTRAIGAE	KLK9	[22:R:Activity:Proteolysis]	ref_merops_2013.substrate_search	NP_036447.1	17	NP_036447.1	0.656	22	\N	0.00412088	9	0.00824176	1083	0.991758
130388	AIAMTQSQEDE	KLK14	[33:Q:Activity:Proteolysis]	ref_merops_2013.substrate_search	NP_071329.2	28	NP_071329.2	1.63	33	\N	\N	419	0.3837	509	0.466117
467287	ATALVFLYFCIIFVV	SIGLEC12	[494:Y:O4'-phospho-L-tyrosine:Activity:MOD:00048]	ref_phosphosite_2013.site_data	NP_443729.1	487	NP_443729.1	null	494	\N	\N	265	0.242674	73	0.0668498
467285	MRPISGVTLGAFGGA	SIGLEC12	[478:T:O-phospho-L-threonine:Activity:MOD:00047]	ref_phosphosite_2013.site_data	NP_443729.1	471	NP_443729.1	null	478	\N	\N	483	0.442308	192	0.175824
397738	RMIEHQRTHTGEKPY	ZNF432	[394:T:O-phospho-L-threonine:Activity:MOD:00047]	ref_phosphosite_2013.site_data	NP_055465.1	387	NP_055465.1	-0.486	394	\N	0.0018315	4	0.003663	1088	0.996337
287955	LSHHRIHTGEKPYKC	ZNF611	[365:T:O-phospho-L-threonine:Activity:MOD:00047]	ref_phosphosite_2013.site_data	NP_001154971.1	358	NP_001154971.1	null	365	\N	\N	1	0.000915751	1091	0.999084
174721	RSSNPYLLSHP	LIRA4	[404:Y:oxidation to nitro:Activity:MOD:00461]	uniprot_2013.ref_uniprot_modifiedresiduedata	NP_036408.3	399	NP_036408.3	null	404	\N	\N	89	0.0815018	1002	0.917582
317622	AGSSQEVTYAQLDHW	LAIR-1	[250:T:O-phospho-L-threonine:Activity:MOD:00047]	ref_phosphosite_2013.site_data	NP_002278.1	243	NP_002278.1	1.44	250	\N	\N	18	0.0164835	1074	0.983516
470664	PEEGARVYSQVTVQR	EPS8L1	[684:Y:O4'-phospho-L-tyrosine:Activity:MOD:00048]	ref_phosphosite_2013.site_data	NP_573441.2	677	NP_573441.2	2.69	684	-12.2578	0.0018315	0	0	1090	0.998168
231822	RYVGVRHSLKYPAIM	ADRA1D	[201:S:O-phospho-L-serine:Activity:MOD:00046]	ref_phosphosite_2013.site_data	NP_000669.1	194	NP_000669.1	4.49	201	\N	\N	1	0.000915751	1091	0.999084
313050	EDIQGPTKADTEKWA	CHGB	[117:K:N6-acetyl-L-lysine:Activity:MOD:00064]	ref_phosphosite_2013.site_data	NP_001810.2	110	NP_001810.2	1.3	117	-0.4559	0.0494505	90	0.0824176	993	0.909341
81976	CRQLRSSKFSV	CT072_HUMAN	[15:S:MOD:00046:Activity:O-phospho-L-serine]	ref_hprd_2013.post_translational_modifications	NP_443097.1	10	NP_443097.1	-2.31	15	2.34	0.0792125	167	0.15293	922	0.844322
466731	TICRQLRSSKFSVES	C20orf72	[15:S:O-phospho-L-serine:Activity:MOD:00046]	ref_phosphosite_2013.site_data	NP_443097.1	8	NP_443097.1	-2.31	15	2.34	0.0792125	167	0.15293	922	0.844322
292732	VSSRSLASLVLPEEP	C20orf26	[367:S:O-phospho-L-serine:Activity:MOD:00046]	ref_phosphosite_2013.site_data	NP_001161288.1	360	NP_001161288.1	1.74	367	\N	0.000457876	1	0.000915751	1091	0.999084
430494	YSFTSAMSRGCVTEE	RalGAPA2	[492:S:O-phospho-L-serine:Activity:MOD:00046]	ref_phosphosite_2013.site_data	NP_065076.2	485	NP_065076.2	-1.45	492	\N	0.047619	94	0.0860806	993	0.909341
56232	NGRQWKPQLGF	XRN2_HUMAN	[796:K:MOD:00064:Activity:N6-acetyl-L-lysine]	ref_hprd_2013.post_translational_modifications	NP_036387.2	791	NP_036387.2	3.4	796	-18.9529	0.000457876	1	0.000915751	1091	0.999084
174718	NGRQWKPQLGF	XRN2	[796:K:N6-acetyl-L-lysine:Activity:MOD:00064]	uniprot_2013.ref_uniprot_modifiedresiduedata	NP_036387.2	791	NP_036387.2	3.4	796	-18.9529	0.000457876	1	0.000915751	1091	0.999084
387514	SSNGRQWKPQLGFNR	XRN2	[796:K:N6-acetyl-L-lysine:Activity:MOD:00064]	ref_phosphosite_2013.site_data	NP_036387.2	789	NP_036387.2	3.4	796	-18.9529	0.000457876	1	0.000915751	1091	0.999084
387527	YPPRRDDRGGRQGYP	XRN2	[925:R:omega-N,omega-N'-dimethyl-L-arginine:Activity:MOD:00076]	ref_phosphosite_2013.site_data	NP_036387.2	918	NP_036387.2	4.38	925	-15.5531	0.000457876	1	0.000915751	1091	0.999084
242574	LLETFLRSAPQLVLQ	XKR7	[240:S:O-phospho-L-serine:Activity:MOD:00046]	ref_phosphosite_2013.site_data	NP_001011718.1	233	NP_001011718.1	3.48	240	\N	0.000915751	2	0.0018315	1090	0.998168
496418	QSDLLMQYPKAQGSR	FAM83C	[600:Y:O4'-phospho-L-tyrosine:Activity:MOD:00048]	ref_phosphosite_2013.site_data	NP_848563.1	593	NP_848563.1	-5.88	600	-18.1331	0.112179	137	0.125458	901	0.825092
158758	GARARLGRQVD	SLIB	[75:L:L-leucine amide:Activity:MOD:00100]	uniprot_2013.ref_uniprot_modifiedresiduedata	NP_001171660.1	70	NP_001171660.1	-0.445	75	-12.0353	0.0380037	73	0.0668498	1014	0.928571
461743	VLHLTEPTTNISREK	CHD6_HUMAN	[1897:T:O-phospho-L-threonine:Activity:MOD:00047]	ref_phosphosite_2013.site_data	NP_115597.3	1890	NP_115597.3	-2.3	1897	-0.3237	0.0123626	27	0.0247253	1065	0.975275
321282	VVFLIAGTLVLEAAV	elafin	[17:T:O-phospho-L-threonine:Activity:MOD:00047]	ref_phosphosite_2013.site_data	NP_002629.1	10	NP_002629.1	-7.2	17	\N	0.110348	209	0.191392	867	0.793956
35704	SQQLLHNKQEG	SEMG1_HUMAN	[108:H:proteolytic cleavage]	ref_hprd_2013.post_translational_modifications	NP_002998.1	103	NP_002998.1	-1.74	108	\N	0.00732601	16	0.014652	1076	0.985348
35741	STEERRLHYGE	SEMG1_HUMAN	[357:R:proteolytic cleavage]	ref_hprd_2013.post_translational_modifications	NP_002998.1	352	NP_002998.1	-1.96	357	\N	\N	17	0.0155678	1075	0.984432
35742	KDVSQRSIYSQ	SEMG1_HUMAN	[372:R:proteolytic cleavage]	ref_hprd_2013.post_translational_modifications	NP_002998.1	367	NP_002998.1	-0.347	372	\N	0.0105311	21	0.0192308	1070	0.979853
115255	KDVSQRSIYSQ	SEMG1	[372:R:Activity:Proteolysis]	ref_merops_2013.substrate_search	NP_002998.1	367	NP_002998.1	-0.347	372	\N	0.0105311	21	0.0192308	1070	0.979853
74986	RKRQLSEEQPS	PCIF1_HUMAN	[116:S:MOD:00046:Activity:O-phospho-L-serine]	ref_hprd_2013.post_translational_modifications	NP_071387.1	111	NP_071387.1	3.4	116	-6.6461	0.003663	8	0.00732601	1084	0.992674
183346	RKRQLSEEQPS	PCIF1	[116:S:O-phospho-L-serine:Activity:MOD:00046]	uniprot_2013.ref_uniprot_modifiedresiduedata	NP_071387.1	111	NP_071387.1	3.4	116	-6.6461	0.003663	8	0.00732601	1084	0.992674
438670	KPRKRQLSEEQPSGN	PCIF1	[116:S:O-phospho-L-serine:Activity:MOD:00046]	ref_phosphosite_2013.site_data	NP_071387.1	109	NP_071387.1	3.4	116	-6.6461	0.003663	8	0.00732601	1084	0.992674
74992	IPVTPTGQSVP	PCIF1_HUMAN	[137:T:MOD:00047:Activity:O-phospho-L-threonine]	ref_hprd_2013.post_translational_modifications	NP_071387.1	132	NP_071387.1	3.23	137	-3.5141	0.000457876	1	0.000915751	1091	0.999084
438666	PPTPALTRMEQSRFK	PCIF1	[598:R:omega-N,omega-N'-dimethyl-L-arginine:Activity:MOD:00076]	ref_phosphosite_2013.site_data	NP_071387.1	591	NP_071387.1	4.14	598	-24.7833	0.003663	8	0.00732601	1084	0.992674
81784	METEKTPQGLS	PRPK_HUMAN	[135:T:MOD:00047:Activity:O-phospho-L-threonine]	ref_hprd_2013.post_translational_modifications	NP_291028.3	130	NP_291028.3	3.3	135	-0.5312	0.003663	8	0.00732601	1084	0.992674
186926	METEKTPQGLS	PRPK	[135:T:O-phospho-L-threonine:Activity:MOD:00047]	uniprot_2013.ref_uniprot_modifiedresiduedata	NP_291028.3	130	NP_291028.3	3.3	135	-0.5312	0.003663	8	0.00732601	1084	0.992674
466345	STMETEKTPQGLSNL	PRPK	[135:T:O-phospho-L-threonine:Activity:MOD:00047]	ref_phosphosite_2013.site_data	NP_291028.3	128	NP_291028.3	3.3	135	-0.5312	0.003663	8	0.00732601	1084	0.992674
186924	DYIQSTMETEK	PRPK	[129:T:O-phospho-L-threonine:Activity:MOD:00047]	uniprot_2013.ref_uniprot_modifiedresiduedata	NP_291028.3	124	NP_291028.3	3.25	129	-12.5133	0.0416667	85	0.0778388	1004	0.919414
186922	AARATTPADGE	PRPK	[8:T:O-phospho-L-threonine:Activity:MOD:00047]	uniprot_2013.ref_uniprot_modifiedresiduedata	NP_291028.3	3	NP_291028.3	-0.694	8	\N	\N	24	0.021978	1068	0.978022
466343	<MAAARATTPADGEEP	PRPK	[8:T:O-phospho-L-threonine:Activity:MOD:00047]	ref_phosphosite_2013.site_data	NP_291028.3	1	NP_291028.3	-0.694	8	\N	\N	24	0.021978	1068	0.978022
388257	RITGKTVTTTSYEKI	NFAT1	[485:T:O-phospho-L-threonine:Activity:MOD:00047]	ref_phosphosite_2013.site_data	NP_036472.2	478	NP_036472.2	-0.619	485	-32.4856	0.000457876	1	0.000915751	1091	0.999084
360962	KPLPVAPSQPTLGSS	ZNF217	[869:S:O-phospho-L-serine:Activity:MOD:00046]	ref_phosphosite_2013.site_data	NP_006517.1	862	NP_006517.1	-7.39	869	0	0.00412088	7	0.00641026	1084	0.992674
331043	KSKQPLPSAPENNPE	AurA	[104:S:O-phospho-L-serine:Activity:MOD:00046]	ref_phosphosite_2013.site_data	NP_003591.2	97	NP_003591.2	4.37	104	-11.9109	0.0018315	4	0.003663	1088	0.996337
409041	LRVDQQVKSLSSVLS	GTPBP5	[123:K:ubiquitinylated lysine:Activity:MOD:01148]	ref_phosphosite_2013.site_data	NP_056481.1	116	NP_056481.1	3.19	123	-35.9403	0.000457876	1	0.000915751	1091	0.999084
364930	NNAKPEQKEGDTKDK	ADRM1	[390:K:ubiquitinylated lysine:Activity:MOD:01148]	ref_phosphosite_2013.site_data	NP_008933.2	383	NP_008933.2	1.12	390	-5.904	0.000915751	2	0.0018315	1090	0.998168
364932	KEGDTKDKKDEEEDM	ADRM1	[397:K:ubiquitinylated lysine:Activity:MOD:01148]	ref_phosphosite_2013.site_data	NP_008933.2	390	NP_008933.2	3.1	397	-26.4339	0.00503663	11	0.0100733	1081	0.989927
367390	AGDEPAESPSETPGP	OGFR	[577:S:O-phospho-L-serine:Activity:MOD:00046]	ref_phosphosite_2013.site_data	NP_031372.2	570	NP_031372.2	null	577	\N	\N	538	0.492674	416	0.380952
367394	PSETPGPSPAGPTRD	OGFR	[645:S:O-phospho-L-serine:Activity:MOD:00046]	ref_phosphosite_2013.site_data	NP_031372.2	638	NP_031372.2	null	645	\N	\N	54	0.0494505	1035	0.947802
89695	EWSLESSPAQN	ARFG1_HUMAN	[128:S:MOD:00046:Activity:O-phospho-L-serine]	ref_hprd_2013.post_translational_modifications	NP_783202.1	123	NP_783202.1	3.86	128	-9.1238	0.00457875	10	0.00915751	1082	0.990842
151932	ASGPISPTNYR	HELZ2	[338:S:O-phospho-L-serine:Activity:MOD:00046]	uniprot_2013.ref_uniprot_modifiedresiduedata	NP_001032412.2	333	NP_001032412.2	3.08	338	-21.7885	0.205586	285	0.260989	725	0.663919
251211	SVASGPISPTNYRQR	PRIC285	[338:S:O-phospho-L-serine:Activity:MOD:00046]	ref_phosphosite_2013.site_data	NP_001032412.2	331	NP_001032412.2	3.08	338	-21.7885	0.205586	285	0.260989	725	0.663919
7099	VNGEFSLDDLQ	A4	[614:S:O-(N-acetylaminogalactosyl)-L-serine:Activity:MOD:00163]	uniprot_2013.ref_uniprot_glycosylationdata	NP_000475.1	609	NP_000475.1	4.14	614	-25.681	0.00320513	7	0.00641026	1085	0.99359
312142	SLNDITAKERFSPLT	ATP5O	[98:K:N6-acetyl-L-lysine:Activity:MOD:00064]	ref_phosphosite_2013.site_data	NP_001688.1	91	NP_001688.1	3.18	98	-13.1124	0.0714286	144	0.131868	942	0.862637
312163	SLNDITAKERFSPLT	ATP5O	[98:K:ubiquitinylated lysine:Activity:MOD:01148]	ref_phosphosite_2013.site_data	NP_001688.1	91	NP_001688.1	3.18	98	-13.1124	0.0714286	144	0.131868	942	0.862637
345653	HCLKQENSADDLHRW	DOPEY2	[1021:S:O-phospho-L-serine:Activity:MOD:00046]	ref_phosphosite_2013.site_data	NP_005119.2	1014	NP_005119.2	2.54	1021	\N	\N	41	0.0375458	1049	0.960623
407875	MSVLEPGTAKKHKGG	C2CD2	[618:T:O-phospho-L-threonine:Activity:MOD:00047]	ref_phosphosite_2013.site_data	NP_056315.1	611	NP_056315.1	-3.77	618	-0.6039	\N	106	0.0970696	974	0.891941
44548	IEVVTSSLPEL	PWP2_HUMAN	[792:S:MOD:00046:Activity:O-phospho-L-serine]	ref_hprd_2013.post_translational_modifications	NP_005040.2	787	NP_005040.2	3.03	792	-1.3168	0.000915751	2	0.0018315	1090	0.998168
229439	PLGNGIQTMSASVQR	AIRE	[183:T:O-phospho-L-threonine:Activity:MOD:00047]	ref_phosphosite_2013.site_data	NP_000374.1	176	NP_000374.1	2.09	183	-15.0408	0.00457875	10	0.00915751	1082	0.990842
282569	LRANPLHSSPAALRK	C21orf56	[298:S:O-phospho-L-serine:Activity:MOD:00046]	ref_phosphosite_2013.site_data	NP_001136326.1	291	NP_001136326.1	2.6	298	-26.4506	\N	152	0.139194	927	0.848901
111556	IQVLIEHIGNL	CLH2	[1087:E:Activity:Proteolysis]	ref_merops_2013.substrate_search	NP_001826.3	1082	NP_001826.3	2.89	1087	-9.1565	0.00686813	15	0.0137363	1077	0.986264
82113	<MTAPCPP	GNB1L_HUMAN	[2:T:MOD:00061:Activity:N-acetyl-L-threonine]	ref_hprd_2013.post_translational_modifications	NP_443730.1	1	NP_443730.1	1.86	2	0.5498	0.0151099	33	0.0302198	1059	0.96978
75507	VLGPHSPPAQP	TRM2A_HUMAN	[602:S:MOD:00046:Activity:O-phospho-L-serine]	ref_hprd_2013.post_translational_modifications	NP_073564.3	597	NP_073564.3	-8.58	602	-2.108	0.0270147	55	0.0503663	1035	0.947802
183633	VLGPHSPPAQP	TRM2A	[602:S:O-phospho-L-serine:Activity:MOD:00046]	uniprot_2013.ref_uniprot_modifiedresiduedata	NP_073564.3	597	NP_073564.3	-8.58	602	-2.108	0.0270147	55	0.0503663	1035	0.947802
440399	TGVLGPHSPPAQPTP	HTF9C	[602:S:O-phospho-L-serine:Activity:MOD:00046]	ref_phosphosite_2013.site_data	NP_073564.3	595	NP_073564.3	-8.58	602	-2.108	0.0270147	55	0.0503663	1035	0.947802
91785	VLGPHSPPAQP	TRM2A_HUMAN	[602:S:MOD:00046:Activity:O-phospho-L-serine]	ref_hprd_2013.post_translational_modifications	NP_892029.2	597	NP_892029.2	-8.58	602	-2.108	0.0270147	55	0.0503663	1035	0.947802
342330	APADRQQYLRQEVLR	SNAP29	[44:Y:O4'-phospho-L-tyrosine:Activity:MOD:00048]	ref_phosphosite_2013.site_data	NP_004773.1	37	NP_004773.1	1.72	44	-2.209	\N	13	0.0119048	1079	0.988095
43556	AKYQASHPNLR	SNP29_HUMAN	[163:S:MOD:00046:Activity:O-phospho-L-serine]	ref_hprd_2013.post_translational_modifications	NP_004773.1	158	NP_004773.1	3.89	163	-10.1787	0.021978	46	0.0421245	1045	0.95696
342340	QEAKYQASHPNLRKL	SNAP29	[163:S:O-phospho-L-serine:Activity:MOD:00046]	ref_phosphosite_2013.site_data	NP_004773.1	156	NP_004773.1	3.89	163	-10.1787	0.021978	46	0.0421245	1045	0.95696
395365	KGYVRLHTNKGDLNL	PPIL2	[286:T:O-phospho-L-threonine:Activity:MOD:00047]	ref_phosphosite_2013.site_data	NP_055152.1	279	NP_055152.1	2.99	286	\N	0.000457876	1	0.000915751	1091	0.999084
337339	DDESPGLYGFLNVIV	Bcr	[910:Y:O4'-phospho-L-tyrosine:Activity:MOD:00048]	ref_phosphosite_2013.site_data	NP_004318.3	903	NP_004318.3	2.83	910	\N	0.0173993	34	0.0311355	1056	0.967033
435314	KSPAEVKSPEKAKSP	NFH	[580:S:O-phospho-L-serine:Activity:MOD:00046]	ref_phosphosite_2013.site_data	NP_066554.2	573	NP_066554.2	3.24	580	\N	\N	1	0.000915751	1091	0.999084
435314	KSPAEVKSPEKAKSP	NFH	[580:S:O-phospho-L-serine:Activity:MOD:00046]	ref_phosphosite_2013.site_data	NP_066554.2	573	NP_066554.2	0.982	580	\N	\N	12	0.010989	1080	0.989011
239969	VRERESHSRKSASSC	DEPDC5	[491:S:O-phospho-L-serine:Activity:MOD:00046]	ref_phosphosite_2013.site_data	NP_001007189.1	484	NP_001007189.1	-9.17	491	\N	\N	66	0.0604396	1024	0.937729
38033	GQQPLSPQSGS	SYN3_HUMAN	[470:S:MOD:00046:Activity:O-phospho-L-serine]	ref_hprd_2013.post_translational_modifications	NP_003481.3	465	NP_003481.3	4.28	470	-6.7679	0.0622711	106	0.0970696	971	0.889194
164739	GQQPLSPQSGS	SYN3	[470:S:O-phospho-L-serine:Activity:MOD:00046]	uniprot_2013.ref_uniprot_modifiedresiduedata	NP_003481.3	465	NP_003481.3	4.28	470	-6.7679	0.0622711	106	0.0970696	971	0.889194
164740	GQQPLSPQSGS	SYN3	[470:S:O-phospho-L-serine:Activity:MOD:00046]	uniprot_2013.ref_uniprot_modifiedresiduedata	NP_003481.3	465	NP_003481.3	4.28	470	-6.7679	0.0622711	106	0.0970696	971	0.889194
330052	PQGQQPLSPQSGSPQ	SYN3	[470:S:O-phospho-L-serine:Activity:MOD:00046]	ref_phosphosite_2013.site_data	NP_003481.3	463	NP_003481.3	4.28	470	-6.7679	0.0622711	106	0.0970696	971	0.889194
7021	NTS	IL3RB	[191:N:N4-glycosyl-L-asparagine:Activity:MOD:00160]	uniprot_2013.ref_uniprot_glycosylationdata	NP_000386.1	191	NP_000386.1	-1.8	191	-5.3953	0.000457876	1	0.000915751	1091	0.999084
30532	PASQTSVPFDH	KC1E_HUMAN	[408:S:MOD:00046:Activity:O-phospho-L-serine]	ref_hprd_2013.post_translational_modifications	NP_001885.1	403	NP_001885.1	3.85	408	\N	0.00686813	13	0.0119048	1078	0.987179
161680	PASQTSVPFDH	KC1E	[408:S:O-phospho-L-serine:Activity:MOD:00046]	uniprot_2013.ref_uniprot_modifiedresiduedata	NP_001885.1	403	NP_001885.1	3.85	408	\N	0.00686813	13	0.0119048	1078	0.987179
313544	RIPASQTSVPFDHLG	CK1-E	[408:S:O-phospho-L-serine:Activity:MOD:00046]	ref_phosphosite_2013.site_data	NP_001885.1	401	NP_001885.1	3.85	408	\N	0.00686813	13	0.0119048	1078	0.987179
87077	PASQTSVPFDH	KC1E_HUMAN	[408:S:MOD:00046:Activity:O-phospho-L-serine]	ref_hprd_2013.post_translational_modifications	NP_689407.1	403	NP_689407.1	3.85	408	\N	0.00686813	13	0.0119048	1078	0.987179
13648	LADFAKERASL	PUR8_HUMAN	[147:K:MOD:00064:Activity:N6-acetyl-L-lysine]	ref_hprd_2013.post_translational_modifications	NP_000017.1	142	NP_000017.1	3.9	147	-21.0117	0.00961538	21	0.0192308	1071	0.980769
147845	LADFAKERASL	PUR8	[147:K:N6-acetyl-L-lysine:Activity:MOD:00064]	uniprot_2013.ref_uniprot_modifiedresiduedata	NP_000017.1	142	NP_000017.1	3.9	147	-21.0117	0.00961538	21	0.0192308	1071	0.980769
225214	SRLADFAKERASLPT	ADSL	[147:K:N6-acetyl-L-lysine:Activity:MOD:00064]	ref_phosphosite_2013.site_data	NP_000017.1	140	NP_000017.1	3.9	147	-21.0117	0.00961538	21	0.0192308	1071	0.980769
225219	IGSSAMPYKRNPMRS	ADSL	[294:Y:O4'-phospho-L-tyrosine:Activity:MOD:00048]	ref_phosphosite_2013.site_data	NP_000017.1	287	NP_000017.1	2.97	294	-24.8999	0.0018315	4	0.003663	1088	0.996337
462167	ILLRLSDSPSMKKES	SKAR	[368:S:O-phospho-L-serine:Activity:MOD:00046]	ref_phosphosite_2013.site_data	NP_115687.2	361	NP_115687.2	3.04	368	1.7748	0.000457876	1	0.000915751	1091	0.999084
396590	WDDSSDSYWKKETSK	ARF GAP 3	[378:Y:O4'-phospho-L-tyrosine:Activity:MOD:00048]	ref_phosphosite_2013.site_data	NP_055385.3	371	NP_055385.3	-1.49	378	-24.9572	0.00869963	19	0.0173993	1073	0.982601
58903	GAKKGSLGAQK	ARFG3_HUMAN	[231:S:MOD:00046:Activity:O-phospho-L-serine]	ref_hprd_2013.post_translational_modifications	NP_055385.3	226	NP_055385.3	1.9	231	0.0749	0.018315	38	0.0347985	1053	0.964286
396572	GLGAKKGSLGAQKLA	ARF GAP 3	[231:S:O-phospho-L-serine:Activity:MOD:00046]	ref_phosphosite_2013.site_data	NP_055385.3	224	NP_055385.3	1.9	231	0.0749	0.018315	38	0.0347985	1053	0.964286
465279	QFGLQEKSPPRTRSA	LMF2	[608:S:O-phospho-L-serine:Activity:MOD:00046]	ref_phosphosite_2013.site_data	NP_149977.2	601	NP_149977.2	0.287	608	-0.0006	\N	281	0.257326	784	0.717949
58860	QEPGPSPEGPM	CNDH2_HUMAN	[246:S:MOD:00046:Activity:O-phospho-L-serine]	ref_hprd_2013.post_translational_modifications	NP_055366.3	241	NP_055366.3	0.902	246	-1.0608	0.0155678	34	0.0311355	1058	0.968864
158861	LEPKESRSPQQ	CNDH2	[282:S:O-phospho-L-serine:Activity:MOD:00046]	uniprot_2013.ref_uniprot_modifiedresiduedata	NP_001171940.1	277	NP_001171940.1	1.73	282	-6.2149	0.00549451	12	0.010989	1080	0.989011
296941	AALEPKESRSPQQSA	NCAPH2	[282:S:O-phospho-L-serine:Activity:MOD:00046]	ref_phosphosite_2013.site_data	NP_001171940.1	275	NP_001171940.1	1.73	282	-6.2149	0.00549451	12	0.010989	1080	0.989011
309157	PGTKGNFKLVRHVSF	eIF2S3	[125:K:ubiquitinylated lysine:Activity:MOD:01148]	ref_phosphosite_2013.site_data	NP_001406.1	118	NP_001406.1	3.61	125	\N	\N	\N	\N	\N	\N
230973	GRDLLTLKNFTGEEI	OTC	[46:K:N6-acetyl-L-lysine:Activity:MOD:00064]	ref_phosphosite_2013.site_data	NP_000522.3	39	NP_000522.3	2.8	46	\N	\N	\N	\N	\N	\N
264808	SWRGRSTYYWPRPRP	GAGE12J	[9:Y:O4'-phospho-L-tyrosine:Activity:MOD:00048]	ref_phosphosite_2013.site_data	NP_001091876.1	2	NP_001091876.1	-3.88	9	\N	\N	\N	\N	\N	\N
127432	VPETPKASKAL	MAGD2	[44:K:Activity:Proteolysis]	ref_merops_2013.substrate_search	NP_055414.2	39	NP_055414.2	3.37	44	\N	\N	\N	\N	\N	\N
418357	PQPSPLLSTHHTQEE	PICH	[759:S:O-phospho-L-serine:Activity:MOD:00046]	ref_phosphosite_2013.site_data	NP_060139.2	752	NP_060139.2	-0.903	759	\N	\N	\N	\N	\N	\N
104126	WRLNERHYGGL	PGAM4	[90:R:Activity:Proteolysis]	ref_merops_2013.substrate_search	NP_001025062.1	85	NP_001025062.1	1.12	90	\N	\N	\N	\N	\N	\N
104129	LIRHGESTWNL	PGAM4	[13:E:Activity:Proteolysis]	ref_merops_2013.substrate_search	NP_001025062.1	8	NP_001025062.1	2.08	13	\N	\N	\N	\N	\N	\N
131450	RLSAMLVPVTP	HMGN5	[27:L:Activity:Proteolysis]	ref_merops_2013.substrate_search	NP_110390.1	22	NP_110390.1	3.38	27	\N	\N	\N	\N	\N	\N
131451	RLSAMLVPVTP	HMGN5	[27:L:Activity:Proteolysis]	ref_merops_2013.substrate_search	NP_110390.1	22	NP_110390.1	3.38	27	\N	\N	\N	\N	\N	\N
339698	GSGSSSSSSGSTSSR	NAP1L3	[64:S:O-phospho-L-serine:Activity:MOD:00046]	ref_phosphosite_2013.site_data	NP_004529.2	57	NP_004529.2	0.518	64	\N	\N	\N	\N	\N	\N
313937	DGSGSAGSSLASSPQ	DRP2	[889:S:O-phospho-L-serine:Activity:MOD:00046]	ref_phosphosite_2013.site_data	NP_001930.2	882	NP_001930.2	2.91	889	\N	\N	\N	\N	\N	\N
98766	KALLQDKDVIA	AGAL	[313:D:Activity:Proteolysis]	ref_merops_2013.substrate_search	NP_000160.1	308	NP_000160.1	-3.97	313	\N	\N	\N	\N	\N	\N
248651	GDRDVGKSEILESLQ	RAB40AL	[28:S:O-phospho-L-serine:Activity:MOD:00046]	ref_phosphosite_2013.site_data	NP_001027004.1	21	NP_001027004.1	-3.57	28	\N	\N	\N	\N	\N	\N
248651	GDRDVGKSEILESLQ	RAB40AL	[28:S:O-phospho-L-serine:Activity:MOD:00046]	ref_phosphosite_2013.site_data	NP_001027004.1	21	NP_001027004.1	-6.37	28	\N	\N	\N	\N	\N	\N
116654	SPARPRHPAEA	IRS4	[444:R:Activity:Proteolysis]	ref_merops_2013.substrate_search	NP_003595.1	439	NP_003595.1	3.42	444	\N	\N	\N	\N	\N	\N
474930	RGTGYTLSLPAVSPG	MAGE-C3	[155:S:O-phospho-L-serine:Activity:MOD:00046]	ref_phosphosite_2013.site_data	NP_619647.1	148	NP_619647.1	-2.58	155	\N	\N	\N	\N	\N	\N
348439	TKAEMLGSVIKNYED	MAGE-A11	[251:S:O-phospho-L-serine:Activity:MOD:00046]	ref_phosphosite_2013.site_data	NP_005357.2	244	NP_005357.2	null	251	\N	\N	\N	\N	\N	\N
347797	EAAQGSKSQCQTRQT	HCFC1	[1164:S:O-phospho-L-serine:Activity:MOD:00046]	ref_phosphosite_2013.site_data	NP_005325.2	1157	NP_005325.2	-4.11	1164	\N	\N	\N	\N	\N	\N
276870	EHLNRYISDTFWKAR	TTLL10	[448:S:O-phospho-L-serine:Activity:MOD:00046]	ref_phosphosite_2013.site_data	NP_001123517.1	441	NP_001123517.1	2.41	448	\N	\N	247	0.22619	795	0.728022
126178	AWHLVTHECPN	ARK73	[323:T:Activity:Proteolysis]	ref_merops_2013.substrate_search	NP_036199.2	318	NP_036199.2	2.51	323	\N	\N	286	0.261905	63	0.0576923
315407	PPQNGQKPPSRPSSS	Cx37	[319:P:null:Activity:null]	ref_phosphosite_2013.site_data	NP_002051.2	312	NP_002051.2	1.47	319	\N	0.665751	420	0.384615	517	0.473443
312076	HIQNAIDTEKSQQAL	ATP5F1	[152:T:O-phospho-L-threonine:Activity:MOD:00047]	ref_phosphosite_2013.site_data	NP_001679.2	145	NP_001679.2	-7.4	152	\N	0.998168	4	0.003663	1088	0.996337
351569	ESENKILSKEGVIHF	TARBP1	[392:S:O-phospho-L-serine:Activity:MOD:00046]	ref_phosphosite_2013.site_data	NP_005637.3	385	NP_005637.3	0.927	392	-20.2124	0.857601	231	0.211538	821	0.751832
461938	SERSHRSSSERRHRS	C2orf16	[1665:S:O-phospho-L-serine:Activity:MOD:00046]	ref_phosphosite_2013.site_data	NP_115642.3	1658	NP_115642.3	-1.62	1665	\N	\N	428	0.391941	119	0.108974
397233	SDPKQPPSGTALKQP	HOXD4	[123:S:O-phospho-L-serine:Activity:MOD:00046]	ref_phosphosite_2013.site_data	NP_055436.2	116	NP_055436.2	-4.64	123	\N	\N	377	0.345238	648	0.593407
61240	<MASVTLSEAE	EXOS7_HUMAN	[5:T:MOD:00047:Activity:O-phospho-L-threonine]	ref_hprd_2013.post_translational_modifications	NP_055819.2	1	NP_055819.2	-4.57	5	-4.1337	\N	103	0.0943223	986	0.90293
490213	DDPKGSSKMPAGSPT	ZDHHC23	[247:K:N6-acetyl-L-lysine:Activity:MOD:00064]	ref_phosphosite_2013.site_data	NP_775841.2	240	NP_775841.2	1.1	247	-8.3726	0.393315	503	0.460623	178	0.163004
324616	KRPLPGPSPPRVRSV	RGS12	[16:S:O-phospho-L-serine:Activity:MOD:00046]	ref_phosphosite_2013.site_data	NP_002917.1	9	NP_002917.1	-3	16	-3.1016	0.958333	79	0.0723443	1007	0.922161
425568	SSYISVHTESGKVYA	PCDHA8	[512:T:O-phospho-L-threonine:Activity:MOD:00047]	ref_phosphosite_2013.site_data	NP_061734.1	505	NP_061734.1	2.09	512	\N	\N	35	0.0320513	1057	0.967949
68787	KSVSIYTPVVS	SPDLY_HUMAN	[508:Y:MOD:00048:Activity:O4'-phospho-L-tyrosine]	ref_hprd_2013.post_translational_modifications	NP_060255.3	503	NP_060255.3	-7.17	508	0.2716	0.345238	492	0.450549	131	0.119963
280428	KKLIIDGTFDFKLEK	ZN879_HUMAN	[112:T:O-phospho-L-threonine:Activity:MOD:00047]	ref_phosphosite_2013.site_data	NP_001129588.1	105	NP_001129588.1	-6.58	112	0.427	0.648352	490	0.448718	463	0.423993
399042	RTSEEWMSDLDDLLG	MAML1	[1007:S:O-phospho-L-serine:Activity:MOD:00046]	ref_phosphosite_2013.site_data	NP_055572.1	1000	NP_055572.1	-1.49	1007	-2.2874	0.747711	373	0.341575	630	0.576923
299578	ASTMASTSALTTGSK	MUC22_HUMAN	[57:S:O-phospho-L-serine:Activity:MOD:00046]	ref_phosphosite_2013.site_data	NP_001185744.1	50	NP_001185744.1	-2.76	57	\N	0.214286	344	0.315018	62	0.0567766
27057	KVTFHTGSSSL	GP116_HUMAN	[604:T:MOD:00047:Activity:O-phospho-L-threonine]	ref_hprd_2013.post_translational_modifications	NP_001091988.1	599	NP_001091988.1	-2.35	604	0.0036	0.136447	210	0.192308	44	0.040293
62601	KVTFHTGSSSL	GP116_HUMAN	[604:T:MOD:00047:Activity:O-phospho-L-threonine]	ref_hprd_2013.post_translational_modifications	NP_056049.4	599	NP_056049.4	-2.35	604	0.0036	0.136447	210	0.192308	44	0.040293
82277	QISDKTKRKMR	WNT16_HUMAN	[263:T:MOD:00047:Activity:O-phospho-L-threonine]	ref_hprd_2013.post_translational_modifications	NP_476509.1	258	NP_476509.1	-0.12	263	\N	0.528388	384	0.351648	385	0.352564
468645	SIQISDKTKRKMRRR	WNT16	[263:T:O-phospho-L-threonine:Activity:MOD:00047]	ref_phosphosite_2013.site_data	NP_476509.1	256	NP_476509.1	-0.12	263	\N	0.528388	384	0.351648	385	0.352564
323684	HHLMAALSAYAAQRP	PTPRN2	[247:S:O-phospho-L-serine:Activity:MOD:00046]	ref_phosphosite_2013.site_data	NP_002838.2	240	NP_002838.2	-6.24	247	\N	0.977564	47	0.0430403	1044	0.956044
406032	KTQRVNKTLPAGQKN	PSD3	[186:T:O-phospho-L-threonine:Activity:MOD:00047]	ref_phosphosite_2013.site_data	NP_056125.3	179	NP_056125.3	null	186	\N	0.327381	355	0.325092	180	0.164835
406032	KTQRVNKTLPAGQKN	PSD3	[186:T:O-phospho-L-threonine:Activity:MOD:00047]	ref_phosphosite_2013.site_data	NP_056125.3	179	NP_056125.3	null	186	\N	0.331502	348	0.318681	188	0.172161
403664	TKIIRRRSSTSLPGD	ZC3H3	[452:S:O-phospho-L-serine:Activity:MOD:00046]	ref_phosphosite_2013.site_data	NP_055932.2	445	NP_055932.2	1.07	452	-8.7578	0.210165	343	0.314103	58	0.0531136
503482	DGLRRKVSAQRLQEA	plectin 1	[2791:S:O-phospho-L-serine:Activity:MOD:00046]	ref_phosphosite_2013.site_data	NP_958782.1	2784	NP_958782.1	-9.02	2791	\N	\N	402	0.368132	402	0.368132
273520	STDAKIKTFEDNLIE	CNTLN	[284:T:O-phospho-L-threonine:Activity:MOD:00047]	ref_phosphosite_2013.site_data	NP_001107867.1	277	NP_001107867.1	0.276	284	\N	0.715201	438	0.401099	562	0.514652
68580	DAKIKTFEDNL	CNTLN_HUMAN	[284:T:MOD:00047:Activity:O-phospho-L-threonine]	ref_hprd_2013.post_translational_modifications	NP_060208.2	279	NP_060208.2	0.276	284	\N	0.715201	438	0.401099	562	0.514652
287766	RGEDEPYSEPYADYG	APBA1	[184:S:O-phospho-L-serine:Activity:MOD:00046]	ref_phosphosite_2013.site_data	NP_001154.2	177	NP_001154.2	2.77	184	\N	\N	337	0.308608	704	0.644689
457434	ATTRRKASSTPSPKQ	AKNA	[1303:S:O-phospho-L-serine:Activity:MOD:00046]	ref_phosphosite_2013.site_data	NP_110394.3	1296	NP_110394.3	-0.742	1303	0.251	0.386447	474	0.434066	185	0.169414
486260	AGEPEAGSDYVKFSK	SHEP1	[181:S:O-phospho-L-serine:Activity:MOD:00046]	ref_phosphosite_2013.site_data	NP_733745.1	174	NP_733745.1	2.32	181	-6.4594	0.915751	142	0.130037	929	0.850733
338421	RAGLTLASGAGLGAV	ENDOG	[12:S:O-phospho-L-serine:Activity:MOD:00046]	ref_phosphosite_2013.site_data	NP_004426.2	5	NP_004426.2	1.91	12	-13.3228	\N	411	0.376374	160	0.14652
237800	RTKQIRESLLQIPRI	OR52M1	[305:S:O-phospho-L-serine:Activity:MOD:00046]	ref_phosphosite_2013.site_data	NP_001004137.1	298	NP_001004137.1	-6.77	305	\N	0.608059	508	0.465201	410	0.375458
238572	LLLVPPLTNPIVYCV	OR51A4	[288:T:O-phospho-L-threonine:Activity:MOD:00047]	ref_phosphosite_2013.site_data	NP_001005329.1	281	NP_001005329.1	2.39	288	\N	\N	269	0.246337	30	0.0274725
29720	EGGEVSLEGGK	AHNK_HUMAN	[5807:S:MOD:00046:Activity:O-phospho-L-serine]	ref_hprd_2013.post_translational_modifications	NP_001611.1	5802	NP_001611.1	-6.31	5807	\N	0.957418	87	0.0796703	1002	0.917582
311206	EFEGGEVSLEGGKVK	AHNAK	[5807:S:O-phospho-L-serine:Activity:MOD:00046]	ref_phosphosite_2013.site_data	NP_001611.1	5800	NP_001611.1	-6.31	5807	\N	0.957418	87	0.0796703	1002	0.917582
319101	SKEKNTKTVQDYLEK	MMP8	[32:T:O-phospho-L-threonine:Activity:MOD:00047]	ref_phosphosite_2013.site_data	NP_002415.1	25	NP_002415.1	-1.18	32	\N	0.3663	500	0.457875	150	0.137363
250209	SAGASSSTCPLGGP>	ENaC-alpha	[663:T:O-phospho-L-threonine:Activity:MOD:00047]	ref_phosphosite_2013.site_data	NP_001029.1	656	NP_001029.1	-0.601	663	-5.0385	0.28022	396	0.362637	108	0.0989011
282267	GAAPAPRTARPPRRR	FBRSL1	[63:T:O-phospho-L-threonine:Activity:MOD:00047]	ref_phosphosite_2013.site_data	NP_001136113.1	56	NP_001136113.1	null	63	\N	\N	427	0.391026	134	0.122711
482069	VGKSSIAKELANYYK	AK7	[385:K:N6-acetyl-L-lysine:Activity:MOD:00064]	ref_phosphosite_2013.site_data	NP_689540.2	378	NP_689540.2	0.807	385	-1.8218	0.979853	44	0.040293	1048	0.959707
474113	TFHEKTSTFPIVESV	AHNAK2	[4664:T:O-phospho-L-threonine:Activity:MOD:00047]	ref_phosphosite_2013.site_data	NP_612429.2	4657	NP_612429.2	-2.33	4664	\N	0.47619	542	0.496337	249	0.228022
470599	GGGARRASASGPVPG	OTUD7A	[753:S:O-phospho-L-serine:Activity:MOD:00046]	ref_phosphosite_2013.site_data	NP_570971.1	746	NP_570971.1	-1.84	753	\N	\N	115	0.105311	3	0.00274725
420238	DYSNKLYYQLEQETG	PDPR	[110:Y:O4'-phospho-L-tyrosine:Activity:MOD:00048]	ref_phosphosite_2013.site_data	NP_060460.4	103	NP_060460.4	null	110	\N	\N	626	0.57326	334	0.305861
478266	QLNRNLIKEVNVRGT	HSPC105	[96:K:ubiquitinylated lysine:Activity:MOD:01148]	ref_phosphosite_2013.site_data	NP_660151.2	89	NP_660151.2	-2.34	96	-4.4625	0.827839	156	0.142857	826	0.75641
483090	LILLASTTVLVGAIV	MFSD6L	[375:T:O-phospho-L-threonine:Activity:MOD:00047]	ref_phosphosite_2013.site_data	NP_689812.3	368	NP_689812.3	2.09	375	-14.2126	0.999084	2	0.0018315	1090	0.998168
132709	SGYSIVTQITG	CLM1	[19:V:Activity:Proteolysis]	ref_merops_2013.substrate_search	NP_620587.2	14	NP_620587.2	-3.62	19	\N	0.356685	397	0.363553	191	0.174908
313960	ISGRGVDKEPLNLFY	DSC3	[180:K:ubiquitinylated lysine:Activity:MOD:01148]	ref_phosphosite_2013.site_data	NP_001932.2	173	NP_001932.2	2.68	180	\N	0.994505	12	0.010989	1080	0.989011
123552	ATAVVGFGSSP	SPB3	[351:G:Activity:Proteolysis]	ref_merops_2013.substrate_search	NP_008850.1	346	NP_008850.1	-6.63	351	\N	0.860348	253	0.231685	813	0.744505
89305	AVRKSSTVATL	CS021_HUMAN	[156:S:MOD:00046:Activity:O-phospho-L-serine]	ref_hprd_2013.post_translational_modifications	NP_775752.1	151	NP_775752.1	-2.65	156	-14.2343	0.760531	361	0.330586	650	0.595238
489786	GQAVRKSSTVATLQG	C19orf21	[156:S:O-phospho-L-serine:Activity:MOD:00046]	ref_phosphosite_2013.site_data	NP_775752.1	149	NP_775752.1	-2.65	156	-14.2343	0.760531	361	0.330586	650	0.595238
477979	KGTAQAWTPGRSKGG	MGC20983	[49:T:O-phospho-L-threonine:Activity:MOD:00047]	ref_phosphosite_2013.site_data	NP_659482.3	42	NP_659482.3	-2.63	49	-1.0605	0.980311	39	0.0357143	1051	0.962454
229650	LESEETLKRIEQIAQ	ERCC2	[751:K:ubiquitinylated lysine:Activity:MOD:01148]	ref_phosphosite_2013.site_data	NP_000391.1	744	NP_000391.1	1.88	751	-14.1137	0.763278	367	0.336081	650	0.595238
251213	MFCHVAGSPDRDMSM	PRIC285	[788:S:O-phospho-L-serine:Activity:MOD:00046]	ref_phosphosite_2013.site_data	NP_001032412.2	781	NP_001032412.2	-7.52	788	-2.3273	\N	163	0.149267	10	0.00915751
151932	ASGPISPTNYR	HELZ2	[338:S:O-phospho-L-serine:Activity:MOD:00046]	uniprot_2013.ref_uniprot_modifiedresiduedata	NP_001032412.2	333	NP_001032412.2	-6.17	338	\N	0.107143	186	0.17033	24	0.021978
251211	SVASGPISPTNYRQR	PRIC285	[338:S:O-phospho-L-serine:Activity:MOD:00046]	ref_phosphosite_2013.site_data	NP_001032412.2	331	NP_001032412.2	-6.17	338	\N	0.107143	186	0.17033	24	0.021978
448077	RKEDMEITSHYRHLL	ZBTB46	[11:T:O-phospho-L-threonine:Activity:MOD:00047]	ref_phosphosite_2013.site_data	NP_079500.2	4	NP_079500.2	-2.18	11	\N	0.76511	351	0.321429	660	0.604396
313310	SKGYQGNSGAPGSPG	COL6A2	[399:S:O-phospho-L-serine:Activity:MOD:00046]	ref_phosphosite_2013.site_data	NP_001840.3	392	NP_001840.3	0.442	399	-5.2478	0.208791	314	0.287546	71	0.0650183
47827	LPSPDSRNCPA	TCF20_HUMAN	[1325:S:MOD:00046:Activity:O-phospho-L-serine]	ref_hprd_2013.post_translational_modifications	NP_005641.1	1320	NP_005641.1	0.446	1325	-3.4022	0.982601	38	0.0347985	1054	0.965201
90663	LPSPDSRNCPA	TCF20_HUMAN	[1325:S:MOD:00046:Activity:O-phospho-L-serine]	ref_hprd_2013.post_translational_modifications	NP_852469.1	1320	NP_852469.1	0.446	1325	-3.4022	0.982601	38	0.0347985	1054	0.965201
396585	SYFTSSSSYFDEPVE	ARF GAP 3	[355:S:O-phospho-L-serine:Activity:MOD:00046]	ref_phosphosite_2013.site_data	NP_055385.3	348	NP_055385.3	2.6	355	\N	0.322344	422	0.386447	141	0.129121
